# Supplementary material for: Separation of Donor and Recipient Microbial Diversity Allows Determination of Taxonomic and Functional Features of Gut Microbiota Restructuring following Fecal Transplantation
Source: mSystems. 2021 Aug 17;6(4):e00811-21. doi: 10.1128/mSystems.00811-21 (PMC8407411; doi:10.1128/mSystems.00811-21)
Supplement: TABLE S5 [file msystems.00811-21-st005.xlsx]

## Sheet: Table_S5
Average relative abundances of microbes across 139 metagenomic samples of HMP2012 dataset.
Taxonomy	mean	SD
Bacteroides_vulgatus	15.2077	14.6324
Bacteroides_uniformis	8.75436	8.48312
Alistipes_putredinis	6.26429	6.79783
Bacteroides_ovatus	5.72601	10.5606
Prevotella_copri	4.99479	14.4223
Bacteroides_stercoris	4.70669	7.87982
Bacteroides_dorei	4.62951	9.14611
Faecalibacterium_prausnitzii	3.19809	4.37032
Parabacteroides_merdae	3.09552	4.6653
Bacteroides_thetaiotaomicron	2.81403	5.19342
Parabacteroides_distasonis	2.78988	4.10213
Bacteroides_caccae	2.73779	5.40165
Ruminococcus_bicirculans	2.45033	7.94164
Bacteroides_xylanisolvens	1.83254	4.65869
Eubacterium_rectale	1.56677	3.60656
Alistipes_finegoldii	1.55876	4.88439
Barnesiella_intestinihominis	1.48904	2.77201
Ruminococcus_bromii	1.46948	2.89017
Bacteroides_cellulosilyticus	1.43071	3.40805
Bacteroides_finegoldii	1.34676	6.10577
Bacteroides_fragilis	1.27586	4.01227
Bacteroides_massiliensis	1.08444	2.63664
Odoribacter_splanchnicus	0.92399	0.987482
Bacteroides_plebeius	0.910492	4.34078
Escherichia_coli	0.768421	8.35042
Butyrivibrio_crossotus	0.739503	4.05317
Bacteroides_faecis	0.705458	2.67808
Bacteroides_eggerthii	0.661107	2.51601
Roseburia_faecis	0.631235	1.12581
Eubacterium_eligens	0.583359	0.907053
Eubacterium_siraeum	0.56444	2.07968
Akkermansia_muciniphila	0.527595	1.4863
Proteobacteria_bacterium_CAG_139	0.493304	1.52741
Roseburia_intestinalis	0.488956	0.9818
Oscillibacter_sp_57_20	0.461613	0.654159
Roseburia_inulinivorans	0.45918	0.709501
Alistipes_shahii	0.386518	0.603905
Lachnospira_pectinoschiza	0.36822	0.806436
Eubacterium_sp_CAG_251	0.356179	3.43222
Parasutterella_excrementihominis	0.325222	0.603075
Prevotella_sp_CAG_279	0.296752	1.73364
Bacteroides_sp_CAG_443	0.296349	2.4437
Eubacterium_sp_CAG_180	0.271748	2.3804
Bacteroides_intestinalis	0.270626	1.16513
Bacteroides_salyersiae	0.266562	1.07438
Paraprevotella_xylaniphila	0.249439	0.89866
Ruminococcus_torques	0.22547	0.367269
Collinsella_aerofaciens	0.217416	0.389061
Bacteroides_coprocola	0.211693	1.12986
Bacteroides_faecis_CAG_32	0.211434	0.931529
Fusicatenibacter_saccharivorans	0.210578	0.460564
Ruthenibacterium_lactatiformans	0.203602	0.616862
Phascolarctobacterium_faecium	0.202619	0.502036
Dialister_invisus	0.200407	0.646983
Coprococcus_eutactus	0.197773	0.646794
Bacteroides_sp_CAG_927	0.197228	1.33832
Ruminococcus_gnavus	0.160819	0.710971
Prevotella_sp_AM42_24	0.155624	1.03314
Firmicutes_bacterium_CAG_83	0.154287	0.474835
Firmicutes_bacterium_CAG_110	0.153539	0.494413
Coprococcus_comes	0.150445	0.226811
Bacteroides_clarus	0.148366	1.14977
Parabacteroides_johnsonii	0.144976	0.650623
Anaerotruncus_sp_CAG_528	0.136904	1.60242
Bifidobacterium_adolescentis	0.131055	0.404537
Dorea_formicigenerans	0.126949	0.22311
Roseburia_hominis	0.124938	0.245861
Coprobacter_fastidiosus	0.124397	0.409035
Flavonifractor_plautii	0.122881	0.270088
Dorea_longicatena	0.120459	0.222727
Eubacterium_sp_CAG_38	0.117849	0.387005
Ruminococcus_lactaris	0.115782	0.295563
Acidaminococcus_intestini	0.110843	0.393271
Butyricimonas_virosa	0.107116	0.254809
Eubacterium_ventriosum	0.106888	0.221409
Alistipes_indistinctus	0.104311	0.357372
Prevotella_stercorea	0.100199	1.1728
Coprobacter_sp	0.0913004	0.399976
Anaerostipes_hadrus	0.0894151	0.209798
Monoglobus_pectinilyticus	0.0878027	0.323119
Bifidobacterium_longum	0.0830018	0.258522
Gemmiger_formicilis	0.0822299	0.17808
Phascolarctobacterium_succinatutens	0.0810015	0.403897
Dialister_sp_CAG_357	0.0808039	0.384481
Alistipes_inops	0.0786474	0.458103
Blautia_obeum	0.0756494	0.172812
Butyricimonas_synergistica	0.0668575	0.223414
Alistipes_onderdonkii	0.0646496	0.261606
Blautia_wexlerae	0.0614851	0.0925554
Prevotella_sp_CAG_617	0.0584445	0.530253
Odoribacter_laneus	0.0520387	0.271207
Veillonella_parvula	0.0520212	0.386892
Prevotella_sp_885	0.0511564	0.43094
Eubacterium_hallii	0.0505611	0.098141
Firmicutes_bacterium_CAG_95	0.0504029	0.204809
Clostridium_leptum	0.0498991	0.12616
Turicimonas_muris	0.0483536	0.128935
Parabacteroides_goldsteinii	0.0478193	0.246704
Prevotella_sp_CAG_1031	0.0454924	0.395871
Clostridium_spiroforme	0.0431551	0.11246
Firmicutes_bacterium_CAG_238	0.0412222	0.431412
Bacteroides_sp_CAG_144	0.0409677	0.304064
Coprobacter_secundus	0.0408252	0.171091
Clostridium_sp_CAG_58	0.039918	0.107599
Agathobaculum_butyriciproducens	0.0397534	0.0689573
Eubacterium_ramulus	0.0364443	0.082653
Roseburia_sp_CAG_182	0.0334709	0.190938
Lawsonibacter_asaccharolyticus	0.0320392	0.0961226
Methanobrevibacter_smithii	0.030754	0.166696
Oscillibacter_sp_CAG_241	0.0297314	0.0827636
Firmicutes_bacterium_CAG_145	0.0293443	0.186072
Clostridium_sp_CAG_167	0.0240324	0.0787072
Anaerotignum_lactatifermentans	0.0232257	0.130364
Bacteroides_sartorii	0.0229068	0.230464
Coprococcus_catus	0.0223748	0.0521244
Haemophilus_parainfluenzae	0.0211006	0.056826
Eisenbergiella_tayi	0.0209903	0.161452
Bifidobacterium_pseudocatenulatum	0.0199853	0.0747272
Intestinimonas_butyriciproducens	0.0198452	0.0503151
Candidatus_Methanomassiliicoccus_intestinalis	0.0195965	0.10914
Clostridium_sp_CAG_253	0.0184536	0.110063
Dialister_succinatiphilus	0.0178661	0.209117
Catenibacterium_mitsuokai	0.0178553	0.176499
Butyrivibrio_sp_CAG_318	0.0171423	0.145387
Bacteroides_nordii	0.0169153	0.109467
Paraprevotella_clara	0.0167953	0.103358
Blautia_sp_CAG_257	0.0153063	0.0584065
Coprobacillus_cateniformis	0.0147012	0.0649979
Collinsella_stercoris	0.014584	0.100326
Lactobacillus_rogosae	0.0130438	0.0514857
Sutterella_parvirubra	0.0127639	0.0466505
Dorea_sp_CAG_317	0.0117519	0.0651257
Collinsella_intestinalis	0.0116853	0.0619005
Bifidobacterium_bifidum	0.0114096	0.0527045
Alistipes_timonensis	0.0103684	0.0717955
Streptococcus_parasanguinis	0.0101845	0.0342299
Eubacterium_sp_CAG_274	0.0101623	0.0572351
Phascolarctobacterium_sp_CAG_266	0.00993635	0.0748788
Absiella_dolichum	0.00985445	0.0689531
Brachyspira_sp_CAG_700	0.0095962	0.0806083
Bilophila_wadsworthia	0.00917372	0.0159674
Intestinibacter_bartlettii	0.00911482	0.0655768
Eubacterium_dolichum_CAG_375	0.00911241	0.0627171
Slackia_isoflavoniconvertens	0.00906825	0.0494366
Bacteroides_galacturonicus	0.00877204	0.0276558
Clostridium_sp_CAG_299	0.00848693	0.0538673
Oxalobacter_formigenes	0.0083108	0.0381615
Streptococcus_salivarius	0.00824088	0.0269923
Clostridium_bolteae	0.00812015	0.0454423
Holdemania_filiformis	0.00800029	0.0156622
Victivallis_vadensis	0.00795058	0.0764094
Eggerthella_lenta	0.00767854	0.0291882
Streptococcus_thermophilus	0.0073373	0.0269534
Desulfovibrio_piger	0.00719511	0.0294015
Ruminococcus_sp_CAG_330	0.00715723	0.0683238
Bacteroides_pectinophilus	0.00709504	0.0708975
Gordonibacter_pamelaeae	0.00706453	0.0173973
Anaerotruncus_colihominis	0.00633869	0.0342306
Clostridium_symbiosum	0.00631978	0.0331161
Bacteroides_sp_OM05_12	0.00622847	0.0583523
Klebsiella_pneumoniae	0.00604518	0.0484464
Dielma_fastidiosa	0.00594401	0.0215339
Eisenbergiella_massiliensis	0.00593869	0.0236791
Ruminococcaceae_bacterium_D5	0.00559657	0.0191984
Streptococcus_mitis	0.00550255	0.016971
Roseburia_sp_CAG_309	0.00543482	0.018803
Prevotella_disiens	0.00514606	0.0540721
Firmicutes_bacterium_CAG_94	0.00512883	0.0203224
Ruminococcus_champanellensis	0.00510358	0.0481096
Lactobacillus_ruminis	0.00509599	0.0546016
Turicibacter_sanguinis	0.00505117	0.022257
Asaccharobacter_celatus	0.00502978	0.00884126
Erysipelatoclostridium_ramosum	0.00488212	0.0198613
Christensenella_minuta	0.00483263	0.0367447
Hungatella_hathewayi	0.0045635	0.0301923
Clostridium_innocuum	0.00452504	0.0244745
Roseburia_sp_CAG_471	0.00448518	0.0276408
Veillonella_dispar	0.00437168	0.0106606
Desulfovibrionaceae_bacterium	0.00436555	0.0218012
Lactococcus_lactis	0.0043335	0.0196573
Adlercreutzia_equolifaciens	0.0043265	0.0082267
Ruminococcus_callidus	0.0041627	0.0173268
Clostridium_disporicum	0.00409774	0.0296298
Anaeromassilibacillus_sp_An250	0.00404496	0.0104821
Blautia_hydrogenotrophica	0.00400007	0.0136659
Haemophilus_sp_HMSC71H05	0.00396825	0.0210193
Roseburia_sp_CAG_303	0.00393715	0.0234487
Holdemanella_biformis	0.00385511	0.0188288
Veillonella_atypica	0.00381927	0.0160491
Klebsiella_variicola	0.0038019	0.0281194
Candidatus_Stoquefichus_sp_KLE1796	0.00340241	0.0167375
Bacteroides_faecichinchillae	0.00338088	0.0301024
Campylobacter_hominis	0.00330109	0.0271349
Fusobacterium_mortiferum	0.00309482	0.0362239
Clostridium_citroniae	0.00299409	0.0151025
Ruminococcus_sp_CAG_403	0.00298912	0.0273538
Clostridium_lavalense	0.00295197	0.0122424
Clostridium_sp_CAG_964	0.00294672	0.0340043
Firmicutes_bacterium_CAG_646	0.00282423	0.0256608
Sanguibacteroides_justesenii	0.00278	0.0241732
Ruminococcus_sp_CAG_488	0.00262321	0.0163262
Porphyromonas_asaccharolytica	0.00252219	0.0211299
Ruminococcus_sp_CAG_624	0.00250226	0.0200048
Ruminococcaceae_bacterium_D16	0.00246591	0.0131314
Eubacterium_sulci	0.00229533	0.0110747
Haemophilus_pittmaniae	0.00225095	0.025205
Clostridium_clostridioforme	0.00211409	0.0101159
Megasphaera_micronuciformis	0.00207241	0.0221472
Sellimonas_intestinalis	0.00203182	0.015016
Prevotella_timonensis	0.00203175	0.0156356
Ruminococcus_obeum_CAG_39	0.00197854	0.0144012
Tyzzerella_nexilis	0.00196825	0.0124334
Bifidobacterium_catenulatum	0.0019435	0.0107005
Bifidobacterium_angulatum	0.00186453	0.0167013
Fusobacterium_ulcerans	0.00184927	0.0152339
Megamonas_funiformis	0.00184715	0.0161898
Parabacteroides_gordonii	0.00174263	0.0149548
Megamonas_hypermegale	0.00167686	0.016648
Megasphaera_sp_MJR8396C	0.00165774	0.0193397
Clostridium_saccharolyticum	0.00164686	0.00726164
Bacteroides_coprophilus	0.0016238	0.019006
Clostridium_sp_CAG_242	0.00160737	0.013466
Enterococcus_faecium	0.00155285	0.0123732
Methanosphaera_stadtmanae	0.00142562	0.016569
Desulfovibrio_fairfieldensis	0.00140898	0.0112984
Catabacter_hongkongensis	0.00137883	0.00850461
Faecalicoccus_pleomorphus	0.00137431	0.00959722
Prevotella_corporis	0.00136161	0.00680321
Cloacibacillus_evryensis	0.00128416	0.00875365
Blastocystis_sp_subtype_1	0.00127277	0.0148974
Mitsuokella_multacida	0.0012454	0.0109398
Veillonella_infantium	0.00117599	0.00377147
.Collinsella._massiliensis	0.00114818	0.00253315
Blautia_hansenii	0.00112102	0.00838102
Faecalitalea_cylindroides	0.0010981	0.00639314
Lactobacillus_acidophilus	0.00102161	0.0114685
Prevotella_buccalis	0.000925328	0.00463505
Enterococcus_faecalis	0.00088438	0.0103514
Romboutsia_ilealis	0.000878029	0.00914461
Clostridium_bolteae_CAG_59	0.000868029	0.00687127
Prevotella_bivia	0.000852701	0.00344664
Streptococcus_infantis	0.000832628	0.00341314
Bacteroides_caecimuris	0.000759927	0.00889472
Citrobacter_portucalensis	0.000753869	0.00882381
Clostridium_paraputrificum	0.000746569	0.00835747
Porphyromonas_sp_HMSC065F10	0.000729124	0.00824495
Cutibacterium_acnes	0.000692117	0.00352067
Flavonifractor_sp_An100	0.000674234	0.00489334
Eubacterium_coprostanoligenes	0.000643358	0.00693328
Bifidobacterium_breve	0.000637007	0.00745598
Lachnoclostridium_sp_An138	0.000594234	0.00218653
Streptococcus_oralis	0.000583066	0.00206633
Firmicutes_bacterium_CAG_424	0.000556569	0.00425217
Clostridium_methylpentosum	0.00053854	0.0044256
Bacteroides_stercorirosoris	0.000533358	0.00624279
Klebsiella_quasipneumoniae	0.000487883	0.00367674
Harryflintia_acetispora	0.000482993	0.00201267
Clostridium_sp_CAG_411	0.000477007	0.00540215
Lactobacillus_iners	0.000471825	0.00481842
Streptococcus_gordonii	0.000462044	0.00323897
Streptococcus_sanguinis	0.000429343	0.0018547
Streptococcus_sp_A12	0.00040365	0.00310705
Clostridiales_bacterium_1_7_47FAA	0.000398759	0.00215947
Mycoplasma_hominis	0.000384818	0.00450417
Allisonella_histaminiformans	0.000375985	0.00208678
Firmicutes_bacterium_CAG_170	0.000356204	0.00283586
Bifidobacterium_animalis	0.00034635	0.00380198
Oscillibacter_sp_PC13	0.000342774	0.00147413
Massiliomicrobiota_timonensis	0.000339562	0.00235635
Enorma_massiliensis	0.000330292	0.00101974
Lachnoclostridium_sp_An14	0.000325547	0.00245715
Eubacterium_sp_OM08_24	0.000324745	0.0027829
Parvimonas_micra	0.000314453	0.00215525
Clostridium_sp_CAG_590	0.000308248	0.00360795
Streptococcus_australis	0.000299197	0.00233952
Citrobacter_youngae	0.000284307	0.00303583
Megasphaera_elsdenii	0.000284161	0.00235771
Veillonella_sp_T11011_6	0.000284161	0.00115985
Gemella_morbillorum	0.00028219	0.00321581
Blautia_producta	0.000277372	0.00175048
Megamonas_funiformis_CAG_377	0.000274891	0.00186047
Pseudoflavonifractor_sp_An184	0.00026292	0.00117932
Lachnoclostridium_sp_An131	0.000261314	0.00143226
Enterorhabdus_caecimuris	0.000257007	0.00066507
Citrobacter_europaeus	0.000249124	0.00291592
Clostridium_asparagiforme	0.000246569	0.00119817
Anaerofustis_stercorihominis	0.000245109	0.00215049
Solobacterium_moorei	0.000244161	0.0020642
Clostridium_sp_D5	0.000231606	0.0019154
Bacteroides_sp_D2	0.000222847	0.00215696
Ruminococcus_sp_CAG_563	0.000217737	0.00228619
Megasphaera_sp_DISK_18	0.000216423	0.00178734
Clostridium_perfringens	0.000192044	0.00224781
Candidatus_Gastranaerophilales_bacterium	0.000167883	0.00196502
Bacillus_aerius	0.000162555	0.00180717
Actinomyces_sp_S6_Spd3	0.000154745	0.000743959
Rothia_mucilaginosa	0.000152044	0.00153815
Fretibacterium_fastidiosum	0.00015146	0.000488316
Hafnia_paralvei	0.000147299	0.00172409
Clostridium_sp_CAG_413	0.00014292	0.00167283
Peptoniphilus_lacrimalis	0.000124307	0.00108427
Aeriscardovia_aeriphila	0.000120803	0.000602132
Lachnoclostridium_sp_An118	0.000120584	0.0014114
Prevotella_colorans	0.00011927	0.00139602
Eubacterium_limosum	0.000112847	0.00107387
Clostridium_aldenense	0.000110438	0.000605901
Comamonas_kerstersii	0.000106861	0.00125078
Lactobacillus_crispatus	0.000101168	0.00118414
Granulicatella_elegans	0.000100292	0.000690898
Clostridium_sp_chh4_2	9.57664e-05	0.000727707
Leuconostoc_mesenteroides	9.37226e-05	0.001097
Veillonella_rogosae	9.28467e-05	0.000797806
Mogibacterium_diversum	9.27007e-05	0.000506996
Lachnospiraceae_bacterium_oral_taxon_096	9.26277e-05	0.00108418
Streptococcus_vestibularis	9.13869e-05	0.000661199
Blautia_sp_N6H1_15	9e-05	0.000759592
Streptococcus_sp_HMSC034E03	8.54015e-05	0.000926916
Lactobacillus_rhamnosus	8.40876e-05	0.00098422
Pseudoflavonifractor_capillosus	8.35036e-05	0.000524956
Porphyromonas_uenonis	8.27737e-05	0.000720599
Helicobacter_pylori	8.27737e-05	0.000820842
Gemella_sanguinis	8.13139e-05	0.000460145
Campylobacter_ureolyticus	8.0438e-05	0.000551167
Streptococcus_sp_HMSC071D03	8e-05	0.000936376
Blautia_coccoides	7.67153e-05	0.000748089
Bifidobacterium_dentium	7.64234e-05	0.000575236
Anaerobiospirillum_thomasii	7.40146e-05	0.000866319
Pyramidobacter_piscolens	7.35766e-05	0.000622534
Prevotella_sp_CAG_1185	7.21168e-05	0.000594824
Clostridiales_bacterium_CHKCI006	6.9708e-05	0.000578599
Anaerococcus_lactolyticus	6.69343e-05	0.000783446
Lactobacillus_jensenii	6.35036e-05	0.000743291
Streptococcus_anginosus_group	6.13139e-05	0.000684906
Peptoniphilus_sp_HMSC062D09	5.78102e-05	0.000524031
Streptococcus_sp_F0442	5.67883e-05	0.000616767
Anaerostipes_caccae	5.55474e-05	0.000439239
Flavonifractor_sp_An10	5.32117e-05	0.000382797
Lactobacillus_delbrueckii	5.29927e-05	0.000620264
Enterobacter_cloacae_complex	4.89051e-05	0.000409359
Cloacibacillus_porcorum	4.78832e-05	0.000560459
Haemophilus_sputorum	4.70073e-05	0.000486183
Prevotella_sp_S7_1_8	4.61314e-05	0.000539954
Varibaculum_cambriense	4.16058e-05	0.000486984
Rothia_dentocariosa	4.16058e-05	0.000375541
Olsenella_scatoligenes	4.11679e-05	0.000197908
Finegoldia_magna	4.0438e-05	0.000353189
Actinomyces_odontolyticus	3.86131e-05	0.000227593
Blautia_sp_An249	3.65693e-05	0.000302894
Gemella_haemolysans	3.55474e-05	0.000376998
Leptotrichia_wadei	3.54745e-05	0.000415218
Clostridium_scindens	3.34307e-05	0.00021397
Bacteroides_coagulans	3.26277e-05	0.000254747
Actinomyces_sp_oral_taxon_181	3.23358e-05	0.000206651
Veillonella_sp_CAG_933	3.20438e-05	0.000375063
Anaerococcus_vaginalis	3.10219e-05	0.000363102
Atopobium_vaginae	3.09489e-05	0.000362248
Streptococcus_sp_HMSC067H01	2.90511e-05	0.000274783
Prevotella_histicola	2.88321e-05	0.000337471
Haemophilus_paraphrohaemolyticus	2.83942e-05	0.000332345
Gardnerella_vaginalis	2.77372e-05	0.000324656
Lactobacillus_fermentum	2.54015e-05	0.000297316
Streptococcus_cristatus	2.29197e-05	0.000268268
Actinomyces_turicensis	2.24818e-05	0.000263142
Fusobacterium_periodonticum	2.10219e-05	0.000246055
Prevotella_sp_CAG_520	1.9854e-05	0.000232385
Atopobium_deltae	1.89781e-05	0.000222133
Actinomyces_sp_HPA0247	1.87591e-05	0.000160245
Atopobium_parvulum	1.86861e-05	0.000155799
Clostridioides_difficile	1.75182e-05	0.000172007
Sharpea_azabuensis	1.74453e-05	0.000204191
Dialister_micraerophilus	1.74453e-05	0.000204191
Lachnospiraceae_bacterium_2_1_46FAA	1.62774e-05	0.000190522
Aggregatibacter_segnis	1.42336e-05	0.0001666
Streptococcus_sinensis	1.25547e-05	0.00014695
Bulleidia_extructa	1.13869e-05	0.00013328
Eubacterium_brachy	1.09489e-05	0.000128154
Fusobacterium_naviforme	1.08759e-05	0.000127299
Enterococcus_gallinarum	1.05839e-05	0.000123882
Dialister_pneumosintes	1.0438e-05	0.000122173
Butyricicoccus_pullicaecorum	1.0073e-05	0.000109628
Gemella_asaccharolytica	9.70803e-06	0.00011363
Morococcus_cerebrosus	9.48905e-06	0.000111066
Aerococcus_urinaeequi	9.41606e-06	0.000110212
Streptococcus_pseudopneumoniae	8.90511e-06	0.000104232
Lawsonella_clevelandensis	8.75912e-06	0.000102523
Prevotella_melaninogenica	7.22628e-06	8.45814e-05
Mitsuokella_jalaludinii	7.22628e-06	6.45656e-05
Lactobacillus_algidus	6.93431e-06	8.1164e-05
Actinomyces_sp_HMSC035G02	6.86131e-06	5.65913e-05
Peptostreptococcus_stomatis	6.42336e-06	7.51835e-05
Clostridium_ventriculi	6.05839e-06	7.09117e-05
Lactobacillus_reuteri	5.62044e-06	6.57855e-05
Leuconostoc_garlicum	5.54745e-06	6.49312e-05
Bacteroides_oleiciplenus	5.32847e-06	6.23681e-05
Lactobacillus_mucosae	4.81752e-06	5.63876e-05
Enterobacter_bugandensis	4.74453e-06	5.55332e-05
Anaerofilum_sp_An201	4.67153e-06	5.46789e-05
Actinomyces_oris	4.37956e-06	5.12615e-05
Veillonella_tobetsuensis	4.30657e-06	5.04071e-05
Clostridium_hylemonae	4.16058e-06	4.86984e-05
Streptococcus_mutans	3.64964e-06	4.27179e-05
Sneathia_amnii	3.50365e-06	2.97932e-05
Clostridium_sp_7_2_43FAA	2.91971e-06	3.41743e-05
Neisseria_subflava	2.84672e-06	3.33199e-05
Streptococcus_sp_M334	2.62774e-06	3.07569e-05
Bacteroidetes_bacterium_oral_taxon_272	2.48175e-06	2.90482e-05
Actinomyces_graevenitzii	2.18978e-06	2.56307e-05
Clostridium_hiranonis	2.0438e-06	2.3922e-05
Clostridium_neonatale	1.9708e-06	2.30677e-05
Eubacterium_infirmum	1.82482e-06	2.13589e-05
Actinomyces_sp_ICM47	1.24088e-06	1.45241e-05
Subdoligranulum_variabile	1.09489e-06	1.28154e-05
Prevotella_bergensis	9.48905e-07	1.11066e-05
Lactonifactor_longoviformis	8.75912e-07	1.02523e-05
