# Supplementary material for: Separation of Donor and Recipient Microbial Diversity Allows Determination of Taxonomic and Functional Features of Gut Microbiota Restructuring following Fecal Transplantation
Source: mSystems. 2021 Aug 17;6(4):e00811-21. doi: 10.1128/mSystems.00811-21 (PMC8407411; doi:10.1128/mSystems.00811-21)
Supplement: TABLE S6 [file msystems.00811-21-st006.xlsx]

## Sheet: Table_S6
KEGG orthology groups are differentially abundant between the colonizer and non-colonizer read categories.
KO	log2fc	p.val	p.adj
K20492	4.55518	5.82077e-11	8.49832e-09
K20491	4.00463	5.82077e-11	8.49832e-09
K18220	3.63985	5.82077e-11	8.49832e-09
K06132	3.6353	5.82077e-11	8.49832e-09
K02439	3.23382	0.00130006	0.00216125
K08744	2.97937	5.82077e-11	8.49832e-09
K20490	2.76936	5.82077e-11	8.49832e-09
K20488	2.57519	5.82077e-11	8.49832e-09
K20487	2.4497	2.91038e-10	2.57985e-08
K19545	2.19761	2.13062e-05	8.14546e-05
K15580	-2.00293	1.77393e-05	7.04463e-05
K22293	-2.0056	0.000177404	0.000430837
K15051	-2.00924	4.56342e-06	2.4948e-05
K06148	-2.00927	0.000163745	0.000402392
K10008	-2.00994	1.87021e-07	4.37912e-06
K00979	-2.01087	2.87141e-05	0.000100947
K15876	-2.01124	0.00266747	0.00398834
K01095	-2.02101	0.00130769	0.00217104
K18930	-2.0216	0.00505499	0.00706447
K00324	-2.0217	0.000151877	0.000379999
K13571	-2.02516	2.47799e-05	9.09817e-05
K01057	-2.02873	0.000118118	0.000310888
K02050	-2.03101	1.81014e-06	1.30985e-05
K00230	-2.04892	1.54789e-05	6.42454e-05
K07705	-2.05439	4.16082e-05	0.000136965
K10548	-2.05795	8.56301e-05	0.000238534
K01051	-2.06013	3.79672e-05	0.000127051
K01667	-2.06136	1.45446e-05	6.07741e-05
K02052	-2.06279	7.05279e-06	3.501e-05
K09963	-2.0656	0.00164682	0.002649
K12506	-2.06743	1.31525e-05	5.59939e-05
K08299	-2.07136	0.00903938	0.0119657
K16147	-2.07577	9.7428e-07	8.95616e-06
K01297	-2.07876	7.73977e-05	0.0002203
K15921	-2.08055	2.46111e-05	9.06302e-05
K09457	-2.08403	7.73977e-05	0.0002203
K10254	-2.08526	7.33999e-08	2.04695e-06
K01026	-2.08526	3.46184e-05	0.000118188
K13002	-2.08595	0.000565031	0.00107857
K03543	-2.08892	0.00196215	0.00306485
K06188	-2.09029	3.25497e-06	1.93737e-05
K13527	-2.09131	1.10525e-05	4.8899e-05
K18929	-2.10085	0.000163745	0.000402392
K02472	-2.10253	0.00117333	0.00196638
K01737	-2.1034	3.46184e-05	0.000118188
K02133	-2.10554	0.000108199	0.000290683
K07406	-2.10929	3.64712e-06	2.11006e-05
K02053	-2.11078	1.31525e-05	5.59939e-05
K00968	-2.11181	0.00478623	0.00673272
K11069	-2.11309	3.64712e-06	2.11006e-05
K19789	-2.11319	0.00634751	0.00867063
K02412	-2.12056	4.55645e-05	0.000145924
K07404	-2.12331	4.40807e-07	6.36094e-06
K09951	-2.1287	2.58349e-06	1.65263e-05
K00128	-2.13561	4.07454e-09	2.35186e-07
K09790	-2.13603	3.79672e-05	0.000127051
K02073	-2.13974	3.83938e-07	5.95583e-06
K05795	-2.1424	2.41161e-05	8.89394e-05
K03476	-2.15561	0.00578757	0.00799373
K07458	-2.17076	8.7145e-06	4.11988e-05
K01191	-2.17163	5.77944e-07	6.99735e-06
K13787	-2.1753	4.08193e-06	2.29216e-05
K08961	-2.17972	7.09805e-05	0.000206534
K01673	-2.18085	1.60698e-05	6.53856e-05
K08372	-2.18733	2.69619e-06	1.70236e-05
K01042	-2.18764	0.0101094	0.0132451
K03839	-2.18861	0.000118118	0.000310888
K19165	-2.18946	0.000214497	0.000498953
K06910	-2.19003	3.25497e-06	1.93737e-05
K17234	-2.19117	6.9119e-06	3.501e-05
K07443	-2.19342	6.33538e-06	3.25557e-05
K02077	-2.19438	1.66123e-05	6.74823e-05
K07341	-2.20126	2.15615e-05	8.14546e-05
K03388	-2.20547	3.64712e-06	2.11006e-05
K02532	-2.21201	1.80063e-05	7.13923e-05
K02473	-2.21684	0.000355371	0.000739959
K10805	-2.22104	3.69463e-06	2.13258e-05
K01646	-2.22135	0.000422159	0.000852563
K01596	-2.22165	4.08193e-06	2.29216e-05
K18234	-2.22244	4.986e-05	0.000156847
K11206	-2.22569	0.0078866	0.0105466
K18332	-2.23076	9.67266e-06	4.44584e-05
K15527	-2.23222	0.00361247	0.00523113
K00087	-2.23375	2.1595e-08	8.50776e-07
K06898	-2.23488	1.01223e-07	2.61704e-06
K20345	-2.23983	1.60698e-05	6.53856e-05
K06909	-2.24048	0.000376343	0.000781661
K01195	-2.24098	3.64712e-06	2.11006e-05
K03449	-2.24736	0.000286385	0.000630707
K03486	-2.25009	0.000711497	0.00131004
K09775	-2.2553	0.000139613	0.000353952
K13652	-2.26076	7.09805e-05	0.000206534
K10120	-2.26408	4.16082e-05	0.000136965
K01414	-2.2655	0.00117057	0.00196638
K03781	-2.27097	3.25497e-06	1.93737e-05
K18831	-2.2723	0.0123302	0.015824
K01524	-2.27625	1.18453e-07	2.96969e-06
K03642	-2.27844	0.000285109	0.000628456
K01155	-2.28884	7.84366e-06	3.80234e-05
K03752	-2.29033	0.000344723	0.000728793
K00068	-2.29167	0.000374464	0.000778408
K02006	-2.2959	7.05279e-06	3.501e-05
K00428	-2.29924	3.79672e-05	0.000127051
K00980	-2.29948	4.69006e-05	0.000150009
K03179	-2.30109	0.000460121	0.000918023
K01664	-2.30649	7.29125e-06	3.59779e-05
K01838	-2.30779	0.005206	0.00727141
K01485	-2.32059	8.27776e-05	0.000234804
K09118	-2.3224	9.37007e-06	4.38802e-05
K08659	-2.32266	3.83938e-07	5.95583e-06
K07005	-2.32804	5.77944e-07	6.99735e-06
K18331	-2.33891	5.77944e-07	6.99735e-06
K03932	-2.34305	6.20785e-05	0.000187216
K09009	-2.34446	6.91949e-06	3.501e-05
K08223	-2.34661	4.38747e-05	0.000143097
K01902	-2.35201	3.72529e-08	1.2166e-06
K01684	-2.35256	0.000119677	0.000314417
K20814	-2.35424	4.77916e-06	2.5956e-05
K01903	-2.35453	1.01223e-07	2.61704e-06
K12267	-2.35613	2.29751e-06	1.5412e-05
K11051	-2.35688	3.33821e-07	5.95233e-06
K07783	-2.35938	1.45446e-05	6.07741e-05
K02054	-2.36292	3.25497e-06	1.93737e-05
K02806	-2.36403	9.37047e-05	0.000257844
K13288	-2.37005	3.11993e-08	1.04644e-06
K02279	-2.3703	0.000565357	0.00107857
K01119	-2.37074	2.61202e-05	9.39569e-05
K02072	-2.38103	1.25344e-06	1.02002e-05
K07457	-2.38642	0.000514067	0.000996808
K03784	-2.38706	8.56991e-07	8.3088e-06
K11263	-2.3921	1.30211e-05	5.58175e-05
K06911	-2.40073	7.09805e-05	0.000206534
K04092	-2.40602	2.11196e-05	8.12696e-05
K06895	-2.40898	0.000936532	0.00164856
K00567	-2.40954	8.56991e-07	8.3088e-06
K02566	-2.41798	3.11993e-08	1.04644e-06
K12452	-2.42033	7.52741e-07	8.19432e-06
K02051	-2.42178	8.6322e-08	2.38057e-06
K09793	-2.42596	5.09614e-06	2.74373e-05
K06605	-2.42894	2.29751e-06	1.5412e-05
K00537	-2.43082	3.20142e-09	1.98648e-07
K00978	-2.43297	1.60362e-06	1.21347e-05
K11533	-2.43656	1.28421e-06	1.0373e-05
K01816	-2.43941	0.00704441	0.00948683
K03727	-2.44634	1.83577e-06	1.31688e-05
K06890	-2.45203	1.10589e-06	9.73338e-06
K10007	-2.45607	8.10952e-06	3.90832e-05
K22306	-2.46211	1.09939e-06	9.73338e-06
K02008	-2.46532	5.45207e-05	0.000168519
K00990	-2.46764	1.10525e-05	4.8899e-05
K01354	-2.46913	1.10525e-05	4.8899e-05
K10006	-2.47573	1.10525e-05	4.8899e-05
K03707	-2.479	7.09805e-05	0.000206534
K16784	-2.47922	7.47233e-06	3.66528e-05
K00982	-2.48012	2.29593e-06	1.5412e-05
K05337	-2.48244	0.000709933	0.00130813
K20344	-2.4847	2.87141e-05	0.000100947
K05305	-2.48619	7.62699e-05	0.0002203
K07798	-2.48794	0.00305101	0.00449412
K00963	-2.48804	1.38243e-07	3.36392e-06
K01599	-2.48999	2.61202e-05	9.39569e-05
K01487	-2.49039	3.20142e-09	1.98648e-07
K03579	-2.49106	0.00160573	0.00260484
K01201	-2.50174	1.95656e-05	7.56414e-05
K02068	-2.5113	2.50875e-07	4.89151e-06
K02049	-2.51242	3.20142e-09	1.98648e-07
K03709	-2.52404	0.000189698	0.000457101
K01133	-2.52515	0.000204376	0.000483965
K00886	-2.52982	4.38951e-06	2.44826e-05
K01007	-2.53277	0.000877016	0.00155705
K02071	-2.53313	7.97445e-09	4.0393e-07
K16052	-2.54362	8.7145e-06	4.11988e-05
K01560	-2.5531	9.7428e-07	8.95616e-06
K17759	-2.55314	3.15406e-05	0.000109641
K07474	-2.56247	0.000269628	0.000603443
K15726	-2.56279	4.986e-05	0.000156847
K07464	-2.56371	6.65237e-05	0.000197031
K00556	-2.56487	1.95656e-05	7.56414e-05
K13829	-2.56929	1.40486e-06	1.11401e-05
K00852	-2.57136	2.1595e-08	8.50776e-07
K13018	-2.57859	0.000283359	0.000625153
K01725	-2.57878	0.000398564	0.00081755
K00294	-2.59126	0.000382813	0.00078589
K17723	-2.5915	0.00130769	0.00217104
K03742	-2.60234	2.50875e-07	4.89151e-06
K03684	-2.60364	7.97445e-09	4.0393e-07
K07452	-2.6054	1.25344e-06	1.02002e-05
K10710	-2.60564	0.00028949	0.000636981
K21908	-2.60892	0.00105354	0.00182096
K08717	-2.61816	0.000163125	0.000402392
K01239	-2.63316	7.97445e-09	4.0393e-07
K01841	-2.63325	0.000192568	0.000457811
K10561	-2.63456	4.00663e-06	2.28084e-05
K03641	-2.64806	1.77393e-05	7.04463e-05
K02075	-2.64847	2.80512e-06	1.76261e-05
K00169	-2.64867	7.52741e-07	8.19432e-06
K02074	-2.64913	1.87021e-07	4.37912e-06
K03098	-2.65523	4.3749e-05	0.000142875
K16209	-2.6561	2.28882e-05	8.58135e-05
K02777	-2.66541	4.07628e-05	0.000135621
K14445	-2.67246	8.7145e-06	4.11988e-05
K01478	-2.67479	9.83709e-09	4.52142e-07
K06996	-2.67585	0.00120784	0.00202284
K16148	-2.68994	3.35748e-07	5.95233e-06
K06999	-2.69633	1.1948e-06	1.02002e-05
K05939	-2.69739	0.000413675	0.000836108
K03708	-2.69824	0.0061927	0.00851067
K02406	-2.70709	2.04064e-06	1.42272e-05
K07403	-2.71268	0.000113606	0.000303194
K04019	-2.71463	2.88885e-05	0.000101416
K00658	-2.71552	2.61202e-05	9.39569e-05
K03772	-2.72313	5.09614e-06	2.74373e-05
K11529	-2.72376	7.05279e-06	3.501e-05
K22230	-2.7238	0.00327577	0.00479107
K11381	-2.74054	2.61202e-05	9.39569e-05
K21065	-2.74371	7.73977e-05	0.0002203
K01299	-2.75146	9.7428e-07	8.95616e-06
K01266	-2.75421	5.40178e-05	0.000168519
K02453	-2.76245	9.17451e-05	0.000252988
K08963	-2.76376	6.60133e-07	7.69225e-06
K01807	-2.76485	1.45519e-09	1.09448e-07
K13788	-2.76603	1.83491e-06	1.31688e-05
K06987	-2.77299	3.64712e-06	2.11006e-05
K06016	-2.77808	2.28838e-05	8.58135e-05
K06317	-2.77921	0.000424349	0.000856289
K02424	-2.78056	7.84366e-06	3.80234e-05
K00171	-2.78249	0.00042986	0.000866703
K21011	-2.7862	5.82077e-10	4.81571e-08
K03640	-2.78645	0.00095992	0.00166785
K09809	-2.79012	7.48928e-06	3.66635e-05
K01697	-2.79299	2.37429e-06	1.57804e-05
K22227	-2.79369	3.06434e-05	0.000107273
K17992	-2.7974	2.47231e-05	9.09078e-05
K16925	-2.8008	2.84443e-06	1.7828e-05
K19050	-2.8014	0.000119712	0.000314417
K22373	-2.80484	6.59428e-05	0.000195778
K01322	-2.80648	6.33538e-06	3.25557e-05
K01058	-2.80695	0.00024297	0.000549729
K03578	-2.80697	4.07454e-09	2.35186e-07
K09940	-2.80791	8.06923e-05	0.000229414
K07071	-2.81551	1.18829e-05	5.17428e-05
K05838	-2.82196	2.48738e-06	1.64193e-05
K12140	-2.82469	0.00032991	0.000698071
K19052	-2.83782	1.45446e-05	6.07741e-05
K12527	-2.84287	5.82077e-11	8.49832e-09
K05541	-2.84718	7.30035e-05	0.000211923
K04047	-2.84768	5.68508e-06	2.98949e-05
K10041	-2.84949	1.78698e-08	7.39212e-07
K06181	-2.85069	0.000158906	0.000396388
K10778	-2.85088	0.00253355	0.00382498
K06915	-2.85203	1.95656e-05	7.56414e-05
K00674	-2.85326	5.12227e-09	2.82522e-07
K00156	-2.85615	2.29751e-06	1.5412e-05
K01706	-2.86497	0.000269628	0.000603443
K01595	-2.86782	2.00577e-06	1.42272e-05
K16153	-2.87207	1.81014e-06	1.30985e-05
K01494	-2.87634	1.38243e-07	3.36392e-06
K14591	-2.8929	0.000279897	0.000625153
K00254	-2.89396	2.29593e-06	1.5412e-05
K06196	-2.89411	0.000205522	0.000483965
K09988	-2.89562	0.000756443	0.00137344
K00164	-2.90057	0.000154197	0.000385028
K01739	-2.90474	1.16415e-10	1.31338e-08
K00756	-2.90528	1.78698e-08	7.39212e-07
K07006	-2.90787	6.77681e-07	7.799e-06
K01071	-2.90911	9.7428e-07	8.95616e-06
K06970	-2.91236	0.00234102	0.00358004
K02794	-2.91572	2.0201e-05	7.78553e-05
K02011	-2.91832	3.11993e-08	1.04644e-06
K03762	-2.9201	1.53637e-06	1.19538e-05
K19997	-2.92131	3.25497e-06	1.93737e-05
K01753	-2.92293	0.000103401	0.000280789
K02839	-2.92437	0.000236473	0.000540946
K00844	-2.93502	9.67266e-06	4.44584e-05
K15586	-2.93567	4.37057e-05	0.000142875
K00325	-2.93653	7.33999e-08	2.04695e-06
K19225	-2.93807	2.60188e-08	9.35924e-07
K01271	-2.94037	3.0213e-05	0.000105916
K01910	-2.94362	0.000403545	0.000827085
K15727	-2.94489	6.33538e-06	3.25557e-05
K15587	-2.94863	0.00107697	0.00186015
K06907	-2.95414	0.000709933	0.00130813
K08177	-2.96163	2.897e-07	5.36593e-06
K00275	-2.96411	1.60362e-06	1.21347e-05
K07243	-2.96535	1.09317e-05	4.87116e-05
K02558	-2.966	1.60698e-05	6.53856e-05
K19166	-2.96815	0.000352975	0.000739959
K01878	-2.96853	2.60188e-08	9.35924e-07
K06191	-2.96923	3.16144e-05	0.000109744
K02221	-2.97252	1.92085e-09	1.40222e-07
K08321	-2.97621	0.000854745	0.00151968
K04652	-2.992	4.07454e-09	2.35186e-07
K01482	-2.99315	3.28219e-05	0.000113776
K06894	-2.99674	4.56342e-06	2.4948e-05
K07741	-2.99842	8.42226e-07	8.3088e-06
K13927	-3.00304	0.00032319	0.000696922
K15725	-3.00622	7.84366e-06	3.80234e-05
K03299	-3.0221	5.82077e-11	8.49832e-09
K01419	-3.02499	0.00459984	0.00650901
K00283	-3.02895	2.58205e-06	1.65263e-05
K04651	-3.02924	4.43542e-08	1.41137e-06
K17213	-3.03654	0.000113535	0.000303194
K05367	-3.038	2.29751e-06	1.5412e-05
K13963	-3.04279	4.3749e-05	0.000142875
K02010	-3.04825	1.47265e-08	6.4125e-07
K08311	-3.05864	2.1865e-05	8.24756e-05
K18979	-3.06105	2.897e-07	5.36593e-06
K01304	-3.07048	7.24145e-07	8.19432e-06
K08679	-3.0745	5.58667e-05	0.000172464
K05878	-3.0895	1.01223e-07	2.61704e-06
K14392	-3.11479	5.05184e-07	6.96593e-06
K07397	-3.11813	4.04641e-05	0.000135058
K05895	-3.12555	3.79821e-05	0.000127051
K12339	-3.13237	4.07539e-05	0.000135621
K00170	-3.14424	1.09985e-06	9.73338e-06
K10819	-3.14606	2.90159e-06	1.79148e-05
K02334	-3.14783	9.97636e-06	4.57695e-05
K00172	-3.14935	1.01223e-07	2.61704e-06
K01644	-3.15391	2.50875e-07	4.89151e-06
K01040	-3.15751	9.31253e-07	8.88988e-06
K08296	-3.15873	8.11407e-07	8.3088e-06
K01476	-3.1644	3.51214e-05	0.000119741
K19350	-3.16479	6.2224e-08	1.86072e-06
K03736	-3.16532	1.9279e-05	7.56414e-05
K03293	-3.16827	2.60188e-08	9.35924e-07
K15585	-3.17195	0.000301177	0.000659878
K12996	-3.17609	8.56991e-07	8.3088e-06
K10040	-3.1883	3.11993e-08	1.04644e-06
K01259	-3.19114	1.6969e-05	6.87066e-05
K08364	-3.19707	5.98773e-05	0.000180797
K18205	-3.20964	1.85622e-05	7.32454e-05
K01066	-3.22224	0.000199347	0.000473472
K07115	-3.22241	0.00019083	0.000457101
K00185	-3.22252	1.67967e-06	1.26332e-05
K08972	-3.22282	1.42072e-05	6.01744e-05
K21012	-3.22731	4.74419e-06	2.58225e-05
K03735	-3.23595	2.70056e-06	1.70236e-05
K07306	-3.24107	3.42448e-06	2.02854e-05
K13479	-3.24192	5.82077e-11	8.49832e-09
K03800	-3.24892	2.60188e-08	9.35924e-07
K00989	-3.2512	2.91038e-10	2.57985e-08
K03605	-3.25544	1.71109e-05	6.91681e-05
K03830	-3.26672	1.48318e-05	6.18698e-05
K09952	-3.26713	7.33999e-08	2.04695e-06
K03885	-3.268	9.7428e-07	8.95616e-06
K06903	-3.27402	0.000351896	0.000739959
K11741	-3.27419	1.26207e-05	5.43831e-05
K19049	-3.2774	2.41012e-05	8.89394e-05
K01615	-3.29149	7.44469e-07	8.19432e-06
K16235	-3.29196	8.62351e-06	4.11988e-05
K21672	-3.29303	5.96261e-05	0.000180258
K06282	-3.29324	9.7428e-07	8.95616e-06
K00633	-3.30002	3.08069e-06	1.89264e-05
K03748	-3.30389	5.26197e-08	1.61237e-06
K16264	-3.32528	7.33999e-08	2.04695e-06
K00123	-3.33822	4.07454e-10	3.48724e-08
K04749	-3.3422	8.71661e-05	0.000242541
K02012	-3.35677	2.60188e-08	9.35924e-07
K02348	-3.37475	7.38662e-05	0.000214177
K00549	-3.37826	1.74623e-10	1.88441e-08
K14534	-3.38576	1.25344e-06	1.02002e-05
K03767	-3.39098	3.11993e-08	1.04644e-06
K12992	-3.39186	5.64472e-07	6.99735e-06
K06143	-3.39551	0.000154143	0.000385028
K00282	-3.39575	4.60845e-06	2.51388e-05
K10824	-3.40227	0.000269628	0.000603443
K03760	-3.42593	1.02941e-05	4.6967e-05
K20903	-3.42865	1.29762e-06	1.0423e-05
K04045	-3.43576	1.0081e-06	9.19895e-06
K03316	-3.47462	3.35748e-07	5.95233e-06
K00662	-3.48407	7.52741e-07	8.19432e-06
K03317	-3.48418	0.000216694	0.000503591
K19002	-3.49191	4.333e-06	2.42577e-05
K04744	-3.50173	5.42772e-05	0.000168519
K05879	-3.50867	2.62945e-06	1.67771e-05
K08168	-3.51668	1.98235e-06	1.41385e-05
K07109	-3.5367	8.06443e-06	3.89415e-05
K07010	-3.53902	5.82077e-11	8.49832e-09
K06897	-3.54927	1.4081e-05	5.9742e-05
K10039	-3.55028	4.43542e-08	1.41137e-06
K15555	-3.56793	1.5568e-05	6.45073e-05
K00184	-3.57283	1.16415e-10	1.31338e-08
K03556	-3.58667	1.45519e-09	1.09448e-07
K09697	-3.59086	5.91826e-06	3.10552e-05
K11751	-3.59239	2.91038e-10	2.57985e-08
K01641	-3.59466	4.04846e-05	0.000135058
K07223	-3.60109	1.60362e-06	1.21347e-05
K01589	-3.60847	3.20142e-09	1.98648e-07
K07177	-3.62128	5.48601e-06	2.93454e-05
K06281	-3.62813	4.40807e-07	6.36094e-06
K03274	-3.63119	8.94585e-06	4.19728e-05
K02445	-3.64992	1.01223e-07	2.61704e-06
K16960	-3.66689	2.5449e-06	1.65263e-05
K01430	-3.67036	7.2668e-06	3.59287e-05
K08680	-3.67324	8.92467e-06	4.19527e-05
K03503	-3.67637	0.00540463	0.00750659
K02851	-3.69301	1.2049e-08	5.43738e-07
K05520	-3.70394	1.17738e-06	1.02002e-05
K01958	-3.70588	1.23371e-06	1.02002e-05
K01919	-3.71567	5.64472e-07	6.99735e-06
K01760	-3.7165	5.61784e-07	6.99735e-06
K03272	-3.73532	6.4864e-05	0.00019336
K07118	-3.75011	7.51715e-06	3.67275e-05
K21498	-3.77328	1.01835e-05	4.65479e-05
K04027	-3.77899	1.94035e-05	7.56414e-05
K01643	-3.79619	5.26197e-08	1.61237e-06
K02843	-3.8003	1.01781e-05	4.65479e-05
K03271	-3.80387	1.9523e-06	1.39643e-05
K03697	-3.82369	5.82077e-11	8.49832e-09
K07334	-3.83226	7.23219e-06	3.58289e-05
K02042	-3.83479	1.78698e-08	7.39212e-07
K18830	-3.8373	1.35818e-05	5.77226e-05
K16092	-3.84753	1.53215e-05	6.36985e-05
K16329	-3.85134	6.2224e-08	1.86072e-06
K09002	-3.85697	0.000130288	0.000336498
K05847	-3.88968	7.46444e-06	3.66528e-05
K06330	-3.88982	1.29925e-05	5.57913e-05
K00390	-3.89721	1.16415e-10	1.31338e-08
K01679	-3.91719	5.82077e-11	8.49832e-09
K14088	-3.93647	7.11933e-07	8.14293e-06
K12554	-3.95656	9.83709e-09	4.52142e-07
K19689	-3.96455	7.33999e-08	2.04695e-06
K00869	-3.96641	5.94659e-05	0.000180258
K13677	-3.97458	2.36926e-06	1.57804e-05
K03817	-3.98263	4.00365e-06	2.28084e-05
K07112	-3.99649	1.40432e-06	1.11401e-05
K06908	-4.00117	0.00079374	0.00142655
K16923	-4.00247	2.91038e-10	2.57985e-08
K07217	-4.00406	5.61784e-07	6.99735e-06
K00613	-4.02944	1.52937e-06	1.19368e-05
K06956	-4.03353	1.20441e-05	5.22613e-05
K03328	-4.03567	0.000106725	0.000289499
K00161	-4.03727	1.05166e-05	4.77187e-05
K07559	-4.04373	1.50853e-06	1.18113e-05
K19138	-4.10742	4.26851e-05	0.000140324
K01823	-4.15212	1.83853e-05	7.27789e-05
K00162	-4.17568	3.72529e-08	1.2166e-06
K02549	-4.18337	1.13406e-05	5.00841e-05
K03273	-4.2084	1.65637e-06	1.24958e-05
K19139	-4.23395	0.000168604	0.000413921
K07031	-4.23722	1.16415e-10	1.31338e-08
K01821	-4.2408	0.00019083	0.000457101
K06408	-4.2611	1.16415e-10	1.31338e-08
K19159	-4.26325	7.9643e-07	8.3088e-06
K10563	-4.26431	3.42448e-06	2.02854e-05
K01598	-4.27083	2.19494e-05	8.26682e-05
K02041	-4.27333	9.83709e-09	4.52142e-07
K09384	-4.2852	3.20142e-09	1.98648e-07
K03311	-4.30156	9.83709e-09	4.52142e-07
K07307	-4.31724	8.90377e-07	8.59889e-06
K07493	-4.38199	0.00460311	0.00650993
K02573	-4.38599	3.79279e-06	2.18415e-05
K03620	-4.40809	6.9119e-06	3.501e-05
K09703	-4.43016	4.73698e-07	6.71839e-06
K02044	-4.47631	2.1595e-08	8.50776e-07
K21449	-4.48361	2.84271e-05	0.000100947
K07318	-4.53119	1.86967e-05	7.3659e-05
K09124	-4.552	0.000225696	0.000516768
K21977	-4.56808	6.8404e-06	3.501e-05
K01531	-4.57354	9.83709e-09	4.52142e-07
K01916	-4.60265	1.25911e-05	5.435e-05
K03446	-4.60659	4.34859e-05	0.000142579
K06904	-4.60706	2.00222e-05	7.72863e-05
K01758	-4.60783	1.49407e-05	6.22193e-05
K02574	-4.61366	2.37787e-06	1.57804e-05
K03471	-4.61523	3.98653e-07	6.1457e-06
K01436	-4.66514	9.7914e-07	8.96762e-06
K00042	-4.71357	8.14907e-10	6.52452e-08
K02825	-4.73241	6.11553e-07	7.29747e-06
K05988	-4.73267	5.42423e-06	2.90776e-05
K00065	-4.78004	5.82077e-11	8.49832e-09
K07250	-4.78087	1.2385e-05	5.36253e-05
K00786	-4.80954	6.85339e-06	3.501e-05
K14090	-4.81275	1.07106e-06	9.73338e-06
K00627	-4.82052	4.73698e-07	6.71839e-06
K11179	-4.83731	7.95141e-06	3.84706e-05
K02194	-4.86522	1.05096e-05	4.77187e-05
K01118	-4.97954	2.40228e-06	1.58999e-05
K02552	-5.01938	4.72655e-07	6.71839e-06
K07272	-5.02757	1.4035e-06	1.11401e-05
K03647	-5.02944	5.82077e-11	8.49832e-09
K00547	-5.07911	3.10309e-05	0.000108477
K02446	-5.37951	4.2813e-05	0.000140558
K01429	-5.38494	2.18369e-06	1.51818e-05
K13252	-5.46061	1.47139e-06	1.1557e-05
K07305	-5.48851	2.39508e-07	4.89151e-06
K05816	-5.55063	8.2514e-07	8.3088e-06
K02116	-5.66214	1.66777e-05	6.76375e-05
K04767	-5.68201	1.14935e-06	1.00802e-05
K07552	-5.70309	2.5638e-06	1.65263e-05
K02248	-5.7287	2.51236e-07	4.89151e-06
K01426	-5.74187	4.99837e-07	6.96593e-06
K01226	-5.80496	6.08154e-07	7.29198e-06
K03533	-5.80571	2.32644e-06	1.55639e-05
K02246	-5.82497	1.28722e-06	1.0373e-05
K08969	-5.85677	1.22938e-06	1.02002e-05
K03758	-5.99652	7.44092e-07	8.19432e-06
K03969	-6.03147	6.40284e-09	3.45475e-07
K09685	-6.03423	3.34384e-07	5.95233e-06
K01879	-6.04564	5.82077e-11	8.49832e-09
K02567	-6.06719	8.15919e-07	8.3088e-06
K08297	-6.09286	8.79633e-06	4.14279e-05
K00355	-6.14514	1.30248e-06	1.04283e-05
K20765	-6.15299	3.82102e-07	5.95583e-06
K00009	-6.18286	1.03787e-05	4.7266e-05
K18888	-6.21976	8.34289e-07	8.3088e-06
K08352	-6.22036	5.5836e-07	6.99735e-06
K01597	-6.30692	5.44315e-07	6.99735e-06
K16301	-6.33504	1.7902e-06	1.30985e-05
K01286	-6.34147	2.91038e-10	2.57985e-08
K03095	-6.38052	5.66874e-06	2.98949e-05
K03713	-6.427	5.45734e-07	6.99735e-06
K07707	-6.52914	2.57224e-07	4.89151e-06
K09773	-6.57301	5.45305e-07	6.99735e-06
K07308	-6.63417	2.95389e-06	1.81924e-05
K03833	-6.65433	8.34289e-07	8.3088e-06
K11144	-6.67903	3.80798e-07	5.95583e-06
K18887	-6.76821	5.82077e-11	8.49832e-09
K02193	-6.80526	8.32452e-07	8.3088e-06
K06962	-6.8454	3.80984e-07	5.95583e-06
K03089	-6.86316	7.41304e-06	3.65063e-05
K01101	-6.87175	6.07841e-07	7.29198e-06
K00938	-6.87614	1.21787e-06	1.02002e-05
K11209	-6.94548	5.65109e-06	2.98949e-05
K06948	-6.96293	5.51156e-07	6.99735e-06
K01674	-6.99299	1.10081e-06	9.73338e-06
K00054	-7.05597	5.62429e-07	6.99735e-06
K21064	-7.0635	1.1874e-06	1.02002e-05
K12556	-7.06437	5.60973e-07	6.99735e-06
K06896	-7.07182	3.71961e-07	5.95583e-06
K07309	-7.12013	6.78721e-07	7.799e-06
K02768	-7.17866	5.45734e-07	6.99735e-06
K12555	-7.18097	8.29704e-07	8.3088e-06
K02242	-7.19985	1.70528e-06	1.2787e-05
K14983	-7.24186	5.04498e-07	6.96593e-06
K13953	-7.2604	2.55568e-07	4.89151e-06
K07812	-7.27918	1.26521e-05	5.44236e-05
K00687	-7.2919	8.25595e-07	8.3088e-06
K07586	-7.292	8.6724e-06	4.11988e-05
K08298	-7.4021	2.69513e-06	1.70236e-05
K09767	-7.4174	5.22945e-05	0.000164298
K07498	-7.49602	6.1922e-07	7.35361e-06
K16509	-7.5728	2.3105e-07	4.89151e-06
K02198	-7.57631	9.17889e-07	8.79614e-06
K01281	-7.64059	3.81356e-07	5.95583e-06
K03693	-7.64064	2.57461e-07	4.89151e-06
K06198	-7.66809	3.76542e-07	5.95583e-06
K01467	-7.71498	3.80241e-07	5.95583e-06
K06286	-7.71947	1.80828e-06	1.30985e-05
K21567	-7.77541	8.14273e-07	8.3088e-06
K07104	-7.77968	7.75023e-07	8.3088e-06
K02821	-7.8057	1.19488e-05	5.19387e-05
K22044	-7.85031	1.23299e-06	1.02002e-05
K02244	-7.9019	2.6556e-06	1.69005e-05
K02236	-7.90388	5.30294e-07	6.99735e-06
K01575	-8.01168	1.26005e-06	1.02204e-05
K09698	-8.04652	2.52051e-07	4.89151e-06
K06878	-8.12812	3.79128e-07	5.95583e-06
K00383	-8.18453	2.57698e-07	4.89151e-06
K01772	-8.18508	6.72158e-07	7.79578e-06
K04086	-8.36347	3.82102e-07	5.95583e-06
K02240	-8.41239	8.14273e-07	8.3088e-06
K11041	-8.43933	9.11383e-07	8.76765e-06
K02086	-8.45683	3.82249e-06	2.19616e-05
K07652	-8.47231	2.58174e-07	4.89151e-06
K08986	-8.59863	2.47312e-07	4.89151e-06
K03930	-8.64195	3.59694e-07	5.95583e-06
K00564	-8.64395	1.91581e-05	7.53574e-05
K02243	-8.68586	5.51729e-07	6.99735e-06
K12296	-8.72126	5.37892e-06	2.88971e-05
K09155	-8.77629	8.27876e-07	8.3088e-06
K05786	-8.7949	1.93277e-05	7.56414e-05
K05823	-8.9309	1.23154e-06	1.02002e-05
K06193	-8.94966	1.10308e-06	9.73338e-06
K16169	-8.98207	5.57491e-07	6.99735e-06
K08643	-9.51236	8.34289e-07	8.3088e-06
K07668	-9.99399	8.24685e-07	8.3088e-06
K01261	-10.2787	2.57342e-07	4.89151e-06
