# Supplementary material for: Separation of Donor and Recipient Microbial Diversity Allows Determination of Taxonomic and Functional Features of Gut Microbiota Restructuring following Fecal Transplantation
Source: mSystems. 2021 Aug 17;6(4):e00811-21. doi: 10.1128/mSystems.00811-21 (PMC8407411; doi:10.1128/mSystems.00811-21)
Supplement: TABLE S7 [file msystems.00811-21-st007.xlsx]

## Sheet: Table_S7
KEGG orthology groups are differentially abundant between the resistant and suppressed read categories.
KO	log2fc	p.val	p.adj
K20492	5.13496	5.82077e-11	1.80589e-08
K20491	4.76676	5.82077e-11	1.80589e-08
K06132	4.20982	5.82077e-11	1.80589e-08
K18220	4.14575	5.82077e-11	1.80589e-08
K18214	4.10061	2.39111e-06	0.000156178
K20490	3.94834	5.82077e-11	1.80589e-08
K00561	3.90831	1.0726e-05	0.000365307
K19545	3.68386	1.8421e-05	0.000500213
K20488	3.50298	5.82077e-11	1.80589e-08
K20487	3.47146	5.82077e-11	1.80589e-08
K08744	3.23905	2.16824e-07	2.8324e-05
K05303	3.21025	0.000693713	0.00562678
K19310	2.78607	1.10589e-06	0.00010166
K07469	2.69709	2.65362e-05	0.000615542
K02439	2.65031	0.00100828	0.00746198
K19157	2.62433	1.92085e-09	4.76756e-07
K08217	2.4781	1.38243e-07	1.90622e-05
K19299	2.47576	0.00578113	0.0292246
K06937	2.44134	0.000161668	0.00206835
K07813	2.41612	1.81014e-06	0.000137277
K07473	2.38229	5.12227e-09	1.05946e-06
K02315	2.26189	1.16415e-10	3.21048e-08
K18350	2.11684	5.9289e-06	0.000267555
K16248	2.08935	1.20485e-05	0.00039348
K05593	2.06547	3.07886e-06	0.000191043
K08999	-2.00054	0.00690795	0.0334221
K03385	-2.00624	3.64712e-06	0.000215527
K13652	-2.00773	0.00101359	0.00746509
K04773	-2.00903	0.000329717	0.00332666
K03274	-2.04091	0.0084911	0.0396891
K18332	-2.04246	4.07749e-05	0.000822792
K00254	-2.07363	0.00960308	0.0439966
K00605	-2.0785	1.95656e-05	0.000511176
K00162	-2.09914	0.000927964	0.00700063
K07705	-2.10411	3.70299e-05	0.000765901
K01599	-2.10493	7.12691e-05	0.00121157
K20903	-2.1063	1.30159e-05	0.000398992
K03388	-2.13484	0.000232528	0.00258805
K00171	-2.14115	0.00282037	0.0162007
K18887	-2.14374	7.07904e-05	0.00121157
K18979	-2.14398	0.000108684	0.00156834
K13252	-2.14808	9.11359e-05	0.00139842
K13953	-2.18127	2.20894e-05	0.000559447
K08961	-2.1851	7.85471e-05	0.00126594
K02044	-2.18585	0.000177444	0.00221314
K03471	-2.20068	0.00491234	0.0254539
K19956	-2.20087	2.11356e-05	0.000540811
K01667	-2.20124	1.45446e-05	0.000434937
K01958	-2.20214	1.30211e-05	0.000398992
K03833	-2.20269	0.000592348	0.00505226
K00275	-2.20318	4.16082e-05	0.000831046
K08963	-2.21805	1.64498e-05	0.000485079
K03559	-2.21873	8.7145e-06	0.000318593
K19689	-2.2217	0.000249371	0.00270279
K16923	-2.2545	0.000280473	0.00292494
K05878	-2.25495	1.16038e-05	0.00038405
K01040	-2.25572	0.000119925	0.00170088
K00169	-2.26375	8.7145e-06	0.000318593
K06076	-2.30322	0.000181015	0.0022464
K00042	-2.31774	0.00130854	0.00884961
K22015	-2.32222	0.000306506	0.00313065
K02041	-2.32941	1.36925e-05	0.000414448
K03801	-2.33331	0.000128288	0.00176895
K07559	-2.34863	0.00584076	0.0293457
K14392	-2.35447	0.000894983	0.00679037
K13497	-2.36752	0.000996413	0.00742699
K09773	-2.37072	0.000736546	0.00583543
K21065	-2.37337	0.000236971	0.00261425
K02019	-2.37563	0.00023796	0.00261425
K07118	-2.3805	0.000188125	0.00230081
K01322	-2.3871	0.000833919	0.00642791
K17723	-2.39617	0.00226735	0.0137593
K10543	-2.39641	0.00193521	0.0122218
K05879	-2.39654	7.5809e-05	0.00124608
K02445	-2.39667	0.000757119	0.00590934
K12339	-2.39712	0.00145035	0.0096768
K03969	-2.39904	0.00109387	0.0077866
K00627	-2.40341	0.000563728	0.00485824
K06911	-2.40498	8.7145e-06	0.000318593
K00123	-2.42514	2.18263e-06	0.000148972
K07787	-2.42613	0.000183976	0.00227178
K02081	-2.42645	0.000188181	0.00230081
K06408	-2.43398	1.8535e-05	0.000500213
K03605	-2.46068	0.000351961	0.00343203
K21977	-2.47279	0.00237064	0.0141102
K04749	-2.48274	2.47378e-05	0.000586809
K06282	-2.48915	8.62351e-06	0.000318593
K19159	-2.49733	0.000697845	0.00564186
K05367	-2.50375	6.79111e-05	0.00118701
K09131	-2.50559	0.00943843	0.0434623
K07318	-2.51057	0.00108304	0.00777796
K00428	-2.51132	8.94988e-05	0.00139842
K15725	-2.51701	0.000141413	0.00185708
K04651	-2.52737	0.000207305	0.00243859
K03449	-2.5301	0.000113606	0.00162052
K07783	-2.5586	1.25344e-06	0.000111109
K00564	-2.55903	7.23292e-05	0.00122123
K07071	-2.58052	7.05279e-06	0.00029175
K01155	-2.59322	0.00435014	0.02312
K01478	-2.59413	1.78698e-08	3.16805e-06
K07272	-2.59443	0.0054104	0.0276878
K01821	-2.59971	0.000959058	0.00719149
K09793	-2.60382	1.77393e-05	0.000500213
K08678	-2.60493	7.05279e-06	0.00029175
K18234	-2.61216	5.77944e-07	6.52026e-05
K01058	-2.63225	0.000227586	0.00256758
K20765	-2.64091	0.000213653	0.00249041
K03642	-2.65179	0.000152923	0.00196661
K19166	-2.65401	0.000441457	0.00398828
K02042	-2.66938	1.81014e-06	0.000137277
K15977	-2.67776	0.00020731	0.00243859
K01482	-2.69421	0.000177328	0.00221314
K03446	-2.69553	0.00427443	0.0228289
K00613	-2.70384	0.000112732	0.00161735
K00691	-2.70582	0.000103323	0.00149969
K00068	-2.71005	0.000213722	0.00249041
K00556	-2.71351	0.00064339	0.00530529
K00185	-2.71787	4.02863e-06	0.000217371
K00835	-2.72572	0.000190974	0.00231435
K00065	-2.72969	0.000517356	0.00450553
K00172	-2.74246	4.62393e-05	0.000882815
K03772	-2.74355	0.000736784	0.00583543
K07459	-2.74598	0.000199347	0.00237874
K06996	-2.75313	0.0019739	0.0123623
K00294	-2.80642	0.000351618	0.00343203
K03317	-2.81159	0.00229691	0.0139047
K03272	-2.81223	0.00157538	0.0102897
K04744	-2.81245	0.00709623	0.0340674
K15726	-2.81389	1.80063e-05	0.000500213
K08364	-2.81985	0.000365625	0.00351737
K03762	-2.82206	1.00898e-06	9.63185e-05
K00156	-2.82575	5.09614e-06	0.000252972
K16092	-2.82981	0.00122729	0.00848503
K07552	-2.85851	4.77689e-05	0.000897553
K00170	-2.86513	5.26197e-08	8.70681e-06
K01598	-2.86756	0.00272145	0.0157819
K15876	-2.87471	0.000230636	0.00257855
K01816	-2.87526	0.000745551	0.00583741
K06281	-2.90152	6.70978e-06	0.00029175
K07217	-2.91102	0.000131295	0.00178073
K03667	-2.91259	3.93121e-06	0.000217371
K16153	-2.9304	0.0056622	0.0287394
K05847	-2.93483	3.2932e-05	0.000698608
K07334	-2.95444	0.00108231	0.00777796
K08321	-2.95876	0.00483046	0.0252404
K07115	-2.96045	0.000796854	0.00618059
K01476	-2.9661	0.000465258	0.0041095
K08311	-2.97089	0.000841557	0.00644674
K03328	-2.97297	7.5809e-05	0.00124608
K19789	-2.97691	0.00108182	0.00777796
K06894	-3.0384	2.217e-06	0.000148972
K01414	-3.06955	0.00402695	0.0217868
K09940	-3.07149	0.0079917	0.0376383
K03640	-3.07946	0.000953358	0.00717041
K15555	-3.08794	0.000418325	0.00387419
K01679	-3.09168	7.44469e-07	8.0338e-05
K15727	-3.09314	4.79991e-05	0.000897553
K11741	-3.09754	2.04064e-06	0.000148967
K07223	-3.11593	3.00248e-05	0.000648014
K03273	-3.12718	0.00126212	0.00865355
K01447	-3.14847	1.0726e-05	0.000365307
K16960	-3.16789	7.72799e-05	0.00125365
K00184	-3.20109	5.82077e-11	1.80589e-08
K19050	-3.20425	0.000141413	0.00185708
K14534	-3.20474	8.34289e-07	8.28282e-05
K22227	-3.21236	9.1805e-05	0.00139842
K07306	-3.21484	1.66123e-05	0.000485079
K06970	-3.25716	0.000141223	0.00185708
K06904	-3.26958	0.00174618	0.0112572
K16329	-3.27834	2.71608e-05	0.000624195
K03781	-3.28428	5.12227e-09	1.05946e-06
K05540	-3.28686	0.000219342	0.00251772
K09988	-3.29244	2.475e-05	0.000586809
K00230	-3.29609	0.00486245	0.0253542
K01042	-3.30098	3.81965e-05	0.000783502
K00641	-3.32103	4.246e-06	0.000222877
K08717	-3.34066	0.000299465	0.00308412
K14088	-3.35697	0.00012168	0.00171417
K04027	-3.35906	2.88885e-05	0.000628958
K02549	-3.36663	0.00022605	0.0025619
K02552	-3.38285	6.70978e-06	0.00029175
K07741	-3.42323	0.000167104	0.00210671
K00658	-3.43334	8.6322e-08	1.2603e-05
K04019	-3.44074	4.84577e-05	0.000897553
K00164	-3.46837	0.000247337	0.0026925
K07798	-3.48096	0.000229322	0.00257546
K11381	-3.49225	1.07443e-05	0.000365307
K06903	-3.52896	0.000578441	0.00496778
K01095	-3.53358	8.53096e-05	0.00134865
K07397	-3.54194	6.40335e-05	0.00112717
K18830	-3.56193	0.00121788	0.00846074
K00009	-3.62258	4.18536e-05	0.000831046
K07722	-3.71795	1.85413e-05	0.000500213
K03620	-3.74	1.29863e-05	0.000398992
K19049	-3.7461	0.00012975	0.00176945
K02839	-3.76378	4.82291e-05	0.000897553
K12140	-3.79077	7.45149e-05	0.00124125
K02574	-3.80428	8.51941e-05	0.00134865
K13018	-3.81625	3.8723e-05	0.00078779
K07307	-3.81722	1.78698e-08	3.16805e-06
K09116	-3.85334	0.000253105	0.00273133
K10120	-3.8852	0.00151574	0.010059
K07707	-3.89818	7.63192e-05	0.00124621
K19052	-3.91124	1.68488e-05	0.000486264
K06143	-3.94539	0.000145586	0.00190181
K02567	-4.02448	6.09429e-05	0.0010882
K02573	-4.06331	1.1605e-05	0.00038405
K05939	-4.1999	4.24655e-05	0.00083404
K06196	-4.21088	5.99001e-05	0.00107733
K00282	-4.23082	8.26144e-05	0.0013229
K04026	-4.23193	4.94511e-05	0.000909167
K08352	-4.28419	8.31929e-06	0.000318593
K08094	-4.32325	2.85825e-05	0.000628958
K03089	-4.35091	1.94225e-05	0.000511176
K21498	-4.38098	3.60624e-05	0.000752158
K00380	-4.40992	0.000138626	0.00185708
K02195	-4.49501	2.47384e-06	0.000157438
K02194	-4.5694	8.85694e-06	0.000318593
K09767	-4.57479	3.55739e-06	0.000215352
K02348	-4.60136	2.8552e-05	0.000628958
K06897	-4.61224	8.80367e-06	0.000318593
K07812	-4.64659	2.39188e-05	0.000582023
K01066	-4.71142	9.55574e-05	0.00141175
K08297	-4.73624	3.96884e-06	0.000217371
K07309	-4.75949	1.04047e-05	0.000365307
K02198	-4.82215	2.48247e-05	0.000586809
K03817	-4.88836	8.2332e-07	8.28282e-05
K03735	-4.95018	4.30125e-05	0.00083404
K14591	-4.97628	1.98091e-05	0.000512147
K07308	-5.03783	5.92525e-06	0.000267555
K00968	-5.09167	0.000706809	0.00569578
K12941	-5.12766	1.94035e-05	0.000511176
K02193	-5.2523	4.31028e-06	0.000222877
K03709	-5.30274	6.31243e-05	0.0011191
K06181	-5.30347	9.37155e-05	0.00140971
K03533	-5.32684	7.55427e-06	0.000307372
K08299	-5.34526	5.61555e-07	6.52026e-05
K01118	-5.35089	1.24426e-05	0.000398992
K00632	-5.49816	7.42088e-05	0.00124125
K14090	-5.5165	1.65659e-06	0.000137277
K05568	-5.57883	9.29396e-05	0.00140656
K03736	-5.78288	5.59515e-06	0.000266234
K03758	-5.80011	1.8252e-06	0.000137277
K11179	-6.29462	9.43553e-05	0.00141078
K00364	-6.59242	3.94887e-06	0.000217371
K07305	-6.81464	9.55574e-05	0.00141175
K08298	-7.77003	1.82423e-06	0.000137277
K05781	-7.81696	2.22078e-06	0.000148972
K14682	-7.8456	1.27672e-05	0.000398992
