# Supplementary material for: Separation of Donor and Recipient Microbial Diversity Allows Determination of Taxonomic and Functional Features of Gut Microbiota Restructuring following Fecal Transplantation
Source: mSystems. 2021 Aug 17;6(4):e00811-21. doi: 10.1128/mSystems.00811-21 (PMC8407411; doi:10.1128/mSystems.00811-21)
Supplement: TABLE S1 [file msystems.00811-21-st001.xlsx]

## Sheet: Table_S1
Bacterial genomes that were used to generate artificial metagenomes for the RECAST algorithm testing
Basic simulations
Names
NZ_QSVP01000001.1 Escherichia coli strain OM02-12AC OM02-12AC
NZ_QSVM01000001.1 Escherichia coli strain OM02-28 OM02-28
NZ_QSVS01000001.1 Escherichia coli strain OM02-11AC OM02-11AC
NZ_QRQR01000001.1 Escherichia coli strain AF31-11BH AF31-11BH
NZ_QSKG01000001.1 Escherichia coli strain AM28-16AC AM28-16AC
NZ_QRHV01000001.1 Escherichia coli strain AM23-14AC AM23-14AC
NZ_QRHT01000001.1 Escherichia coli strain AM23-18AC AM23-18AC
NZ_QRIJ01000001.1 Escherichia coli strain AM22-14AC AM22-14AC
NZ_QRII01000001.1 Escherichia coli strain AM22-15AC AM22-15AC
NZ_QRXN01000001.1 Escherichia coli strain AF17-8LB AF17-8LB
NZ_QRZN01000001.1 Escherichia coli strain AF14-15AC AF14-15AC
NZ_QRIX01000001.1 Escherichia coli strain AM20-38 AM20-38
“Low complexity” simulations
names	status
NZ_QSOQ01000001.1 Bifidobacterium pseudocatenulatum strain TM08-2 TM08-2	recipient
NZ_QSRW01000001.1 Collinsella sp. TF06-6AC TF06-6AC	recipient
NZ_QSVC01000001.1 Phocaeicola vulgatus strain OM03-13AC OM03-13AC	recipient
NZ_QRVT01000001.1 Bifidobacterium adolescentis strain AF21-27 AF21-27	recipient
NZ_QTWU01000001.1 Eubacterium sp. AF17-7 AF17-7	recipient
NZ_QSBP01000001.1 Bifidobacterium pseudocatenulatum strain AF03-28 AF03-28	recipient
NZ_QSHV01000001.1 Bifidobacterium pseudocatenulatum strain AM36-2AC AM36-2AC	recipient
NZ_QUCV01000001.1 Coprobacillus sp. AM17-34 AM17-34	recipient
NZ_QTMJ01000001.1 Parabacteroides sp. AF19-14 AF19-14	recipient
NZ_QSTX01000001.1 Collinsella sp. OM06-18AC OM06-18AC	donor
NZ_QSEK01000001.1 Eubacterium sp. AM49-13BH AM49-13BH	donor
NZ_QSBI01000001.1 Bacteroides ovatus strain AF04-46 AF04-46	donor
NZ_QSBS01000001.1 Bifidobacterium longum strain AF03-20 AF03-20	donor
NZ_QSGI01000001.1 Bifidobacterium adolescentis strain AM41-17 AM41-17	donor
NZ_QSJH01000001.1 Bifidobacterium longum strain AM30-9LB AM30-9LB	donor
NZ_QUCO01000001.1 Clostridium sp. AM18-55 AM18-55	donor
NZ_QRQB01000001.1 Coprobacillus sp. AF33-1AC AF33-1AC	donor
NZ_QUFB01000001.1 Clostridium sp. AM49-4BH AM49-4BH	donor
NZ_QUIF01000001.1 Ruminococcus sp. AM45-2 AM45-2	donor
NZ_QUJT01000001.1 Clostridium sp. AM27-28 AM27-28	donor
NZ_QTNC01000001.1 Parabacteroides sp. AM44-16 AM44-16	donor
NZ_QVES01000001.1 Faecalibacterium prausnitzii strain AF31-14AC AF31-14AC	external
NZ_QSVD01000001.1 Bacteroides fragilis strain OM02-9 OM02-9	external
NZ_QRVV01000001.1 Blautia obeum strain AF21-24 AF21-24	external
NZ_QSLG01000001.1 Bacteroides xylanisolvens strain AM26-1 AM26-1	external
NZ_QRJP01000001.1 Bifidobacterium bifidum strain AM18-1 AM18-1	external
NZ_QUCK01000001.1 Blautia sp. AM22-22LB AM22-22LB	external
NZ_QUHO01000001.1 Coprobacillus sp. AF13-15 AF13-15	external
NZ_QTMK01000001.1 Coprococcus sp. AF18-48 AF18-48	external
NZ_QSVB01000001.1 Dorea formicigenerans strain OM03-2 OM03-2	donor/recipient
“Medium complexity” simulations
names	status
NZ_QUSL01000001.1 Erysipelatoclostridium ramosum strain OM06-4 OM06-4	recipient
NZ_QSPN01000001.1 Collinsella sp. TM05-37 TM05-37	recipient
NZ_QSRF01000001.1 Blautia obeum strain TF09-10AC TF09-10AC	recipient
NZ_QSTF01000001.1 Phocaeicola plebeius strain OM08-14 OM08-14	recipient
NZ_QSVU01000001.1 Hungatella hathewayi strain OM02-1 OM02-1	recipient
NZ_QRSV01000001.1 Bacteroides cellulosilyticus strain AF29-17 AF29-17	recipient
NZ_QRSX01000001.1 Phocaeicola vulgatus strain AF29-13 AF29-13	recipient
NZ_QRUB01000001.1 Bacteroides stercoris strain AF25-6 AF25-6	recipient
NZ_QRTT01000001.1 Bacteroides fragilis strain AF26-6 AF26-6	recipient
NZ_QRUS01000001.1 Bacillus coagulans strain AF24-21 AF24-21	recipient
NZ_QRVP01000001.1 Bacteroides uniformis strain AF21-53 AF21-53	recipient
NZ_QTWL01000001.1 Roseburia sp. AF22-8AC AF22-8AC	recipient
NZ_QTYK01000001.1 Ruminococcus sp. AM29-10LB AM29-10LB	recipient
NZ_QTZH01000001.1 Ruminococcus sp. OM04-4AA OM04-4AA	recipient
NZ_QSCN01000001.1 Blautia obeum strain OF03-14 OF03-14	recipient
NZ_QSCF01000001.1 Bacteroides stercorirosoris strain OF03-9BH OF03-9BH	recipient
NZ_QSDG01000001.1 Bacteroides fragilis strain OF01-1 OF01-1	recipient
NZ_QSAC01000001.1 Bifidobacterium pseudocatenulatum strain AF12-8LB-d AF12-8LB-d	recipient
NZ_QSAD01000001.1 Bifidobacterium pseudocatenulatum strain AF12-8A-LB AF12-8A-LB	recipient
NZ_QSAY01000001.1 Bifidobacterium longum strain AF08-2 AF08-2	recipient
NZ_QSBK01000001.1 Collinsella sp. AF04-24 AF04-24	recipient
NZ_QSON01000001.1 Hungatella hathewayi strain TM09-12 TM09-12	recipient
NZ_QSEW01000001.1 Dorea formicigenerans strain AM46-16 AM46-16	recipient
NZ_QSFI01000001.1 Phocaeicola plebeius strain AM43-8 AM43-8	recipient
NZ_QSIH01000001.1 Phocaeicola vulgatus strain AM34-18LB AM34-18LB	recipient
NZ_QSIU01000001.1 Eubacterium ventriosum strain AM32-23AC AM32-23AC	recipient
NZ_QSJI01000001.1 Collinsella intestinalis strain AM30-5LB AM30-5LB	recipient
NZ_QSJT01000001.1 Bacteroides ovatus strain AM30-13 AM30-13	recipient
NZ_QSLH01000001.1 Ligilactobacillus salivarius strain AM25-8 AM25-8	recipient
NZ_QSLK01000001.1 Erysipelatoclostridium ramosum strain AM25-30 AM25-30	recipient
NZ_QRIX01000001.1 Escherichia coli strain AM20-38 AM20-38	recipient
NZ_QRJV01000001.1 Phocaeicola vulgatus strain AM17-30 AM17-30	recipient
NZ_QRLL01000001.1 Bifidobacterium adolescentis strain AM12-59 AM12-59	recipient
NZ_QRMM01000001.1 Bacteroides thetaiotaomicron strain AM09-21 AM09-21	recipient
NZ_QRMR01000001.1 Bifidobacterium pseudocatenulatum strain AM08-2 AM08-2	recipient
NZ_QRPN01000001.1 Bacteroides stercoris strain AF35-20 AF35-20	recipient
NZ_QUGE01000001.1 Peptoclostridium sp. AF21-18 AF21-18	recipient
NZ_QUGJ01000001.1 Blautia sp. AF19-34 AF19-34	recipient
NZ_QUJS01000001.1 Clostridium sp. AM27-31LB AM27-31LB	recipient
NZ_QUKY01000001.1 Clostridium sp. OM07-9AC OM07-9AC	recipient
NZ_QUMH01000001.1 Clostridium sp. OF09-10 OF09-10	recipient
NZ_QVFI01000001.1 Absiella sp. AM09-50 AM09-50	donor
NZ_QVEV01000001.1 [Clostridium] innocuum strain OF01-2LB OF01-2LB	donor
NZ_QVHY01000001.1 Enterococcus gallinarum strain OF05-6AC OF05-6AC	donor
NZ_QVLV01000001.1 Eisenbergiella massiliensis strain TF05-5AC TF05-5AC	donor
NZ_QTUQ01000001.1 Alistipes sp. AM16-43 AM16-43	donor
NZ_QTUZ01000001.1 Clostridium sp. AF46-12NS AF46-12NS	donor
NZ_QSPE01000001.1 Bacteroides sp. D20 strain TM06-34 TM06-34	donor
NZ_QSRW01000001.1 Collinsella sp. TF06-6AC TF06-6AC	donor
NZ_QSUK01000001.1 Bifidobacterium pseudocatenulatum strain OM05-2 OM05-2	donor
NZ_QSTB01000001.1 Ligilactobacillus salivarius strain OM08-20 OM08-20	donor
NZ_QSVT01000001.1 Bacteroides fragilis strain OM02-11 OM02-11	donor
NZ_QRUA01000001.1 Ruminococcus bromii strain AF25-7LB AF25-7LB	donor
NZ_QRUG01000001.1 Clostridium butyricum strain AF25-25 AF25-25	donor
NZ_QRUQ01000001.1 Bacteroides ovatus strain AF24-28LB AF24-28LB	donor
NZ_QRWF01000001.1 Parabacteroides merdae strain AF19-8 AF19-8	donor
NZ_QRXQ01000001.1 Escherichia coli strain AF17-4 AF17-4	donor
NZ_QTVX01000001.1 Ruminococcus sp. AM49-10BH AM49-10BH	donor
NZ_QTXL01000001.1 Clostridium sp. AF15-31 AF15-31	donor
NZ_QTYC01000001.1 Ruminococcus sp. AM36-18 AM36-18	donor
NZ_QTYU01000001.1 Ruminococcus sp. TF12-2 TF12-2	donor
NZ_QTZG01000001.1 Coprococcus sp. OM06-25 OM06-25	donor
NZ_QRVE01000001.1 Collinsella sp. AF23-4AC AF23-4AC	donor
NZ_QRZB01000001.1 Bacteroides clarus strain AF14-44 AF14-44	donor
NZ_QRYP01000001.1 Prevotella copri strain AF15-25 AF15-25	donor
NZ_QRZZ01000001.1 Ruminococcus sp. AF13-28 AF13-28	donor
NZ_QSGO01000001.1 Bacteroides nordii strain AM40-30BH AM40-30BH	donor
NZ_QSJX01000001.1 Phocaeicola vulgatus strain AM29-2 AM29-2	donor
NZ_QRHZ01000001.1 Blautia obeum strain AM22-9LB AM22-9LB	donor
NZ_QRLU01000001.1 Lactococcus lactis strain AM11-49 AM11-49	donor
NZ_QUCR01000001.1 Eubacterium sp. AM18-26 AM18-26	donor
NZ_QRPJ01000001.1 Bifidobacterium longum strain AF36-1 AF36-1	donor
NZ_QRQE01000001.1 [Ruminococcus] gnavus strain AF33-12 AF33-12	donor
NZ_QRQR01000001.1 Escherichia coli strain AF31-11BH AF31-11BH	donor
NZ_QRQF01000001.1 Hungatella hathewayi strain AF33-11 AF33-11	donor
NZ_QUEC01000001.1 Clostridium sp. AF34-10BH AF34-10BH	donor
NZ_QUFU01000001.1 Butyricicoccus sp. AF24-19AC AF24-19AC	donor
NZ_QUJH01000001.1 Ruminococcus sp. AM29-12LB AM29-12LB	donor
NZ_QULM01000001.1 Coprococcus sp. OM04-5BH OM04-5BH	donor
NZ_QVHO01000001.1 Ruminococcus sp. OM02-16LB OM02-16LB	donor
NZ_QTLS01000001.1 Bacteroides sp. AF36-11BH AF36-11BH	donor
NZ_QSVG01000001.1 Coprobacillus cateniformis strain OM02-5 OM02-5	external
NZ_QRVY01000001.1 Ruminococcus bromii strain AF21-10LB AF21-10LB	external
NZ_QTWH01000001.1 Ruminococcus sp. AF25-13 AF25-13	external
NZ_QTYP01000001.1 Ruminococcus sp. AM27-27 AM27-27	external
NZ_QTYS01000001.1 Bacteroides sp. AM25-34 AM25-34	external
NZ_QRXY01000001.1 Coprococcus comes strain AF16-31 AF16-31	external
NZ_QSCE01000001.1 Phocaeicola dorei strain OF04-10BH OF04-10BH	external
NZ_QSOH01000001.1 Ruminococcus bromii strain TM09-5AC TM09-5AC	external
NZ_QSFT01000001.1 Phocaeicola coprophilus strain AM42-38 AM42-38	external
NZ_QSIL01000001.1 Collinsella sp. AM34-10 AM34-10	external
NZ_QRQA01000001.1 Mitsuokella sp. AF33-22 AF33-22	external
NZ_QUHA01000001.1 Bacteroides sp. AF16-49 AF16-49	external
NZ_QUHX01000001.1 Clostridium sp. AF02-29 AF02-29	external
NZ_QTMS01000001.1 Bacteroides sp. AF15-14LB AF15-14LB	external
NZ_QSHB01000001.1 Bifidobacterium pseudocatenulatum strain AM38-8 AM38-8	donor/recipient
NZ_QUHM01000001.1 Coprobacillus sp. AF13-25 AF13-25	donor/recipient
NZ_QULD01000001.1 Blautia sp. OM06-15AC OM06-15AC	donor/recipient
“High complexity” simulations
names	status
NZ_QVEN01000001.1 Enterocloster clostridioformis strain AM07-19 AM07-19	recipient
NZ_QWGJ01000001.1 Clostridium sp. AF28-12 AF28-12	recipient
NZ_QVMB01000001.1 Sellimonas intestinalis strain AF14-9AC AF14-9AC	recipient
NZ_QTUT01000001.1 Bacteroides sp. AM16-15 AM16-15	recipient
NZ_QTVA01000001.1 Ruminococcus sp. AF43-11 AF43-11	recipient
NZ_QSPE01000001.1 Bacteroides sp. D20 strain TM06-34 TM06-34	recipient
NZ_QSRL01000001.1 Collinsella sp. TF08-11AT TF08-11AT	recipient
NZ_QSSE01000001.1 Bifidobacterium bifidum strain TF06-13 TF06-13	recipient
NZ_QSPS01000001.1 Bifidobacterium pseudocatenulatum strain TM05-11 TM05-11	recipient
NZ_QSSC01000001.1 Bifidobacterium adolescentis strain TF06-29 TF06-29	recipient
NZ_QSSV01000001.1 Bacteroides stercoris strain TF03-6 TF03-6	recipient
NZ_QSSZ01000001.1 Enterococcus faecalis strain OM08-2AT OM08-2AT	recipient
NZ_QSTD01000001.1 Staphylococcus warneri strain OM08-17AT OM08-17AT	recipient
NZ_QSVG01000001.1 Coprobacillus cateniformis strain OM02-5 OM02-5	recipient
NZ_QSVT01000001.1 Bacteroides fragilis strain OM02-11 OM02-11	recipient
NZ_QSWB01000001.1 Bacteroides fragilis strain OF05-13AC OF05-13AC	recipient
NZ_QRSW01000001.1 Streptococcus salivarius strain AF29-16 AF29-16	recipient
NZ_QRTD01000001.1 Erysipelatoclostridium ramosum strain AF28-24B AF28-24B	recipient
NZ_QRTA01000001.1 Collinsella sp. AF28-5AC AF28-5AC	recipient
NZ_QRTH01000001.1 Bacteroides uniformis strain AF28-11 AF28-11	recipient
NZ_QRUF01000001.1 Collinsella sp. AF25-2LB AF25-2LB	recipient
NZ_QRUY01000001.1 Phocaeicola plebeius strain AF24-16AC AF24-16AC	recipient
NZ_QRTV01000001.1 Parabacteroides merdae strain AF26-22BH AF26-22BH	recipient
NZ_QRUR01000001.1 [Ruminococcus] gnavus strain AF24-23LB AF24-23LB	recipient
NZ_QRWL01000001.1 Bacteroides uniformis strain AF19-23 AF19-23	recipient
NZ_QRWM01000001.1 Erysipelatoclostridium ramosum strain AF19-21AC AF19-21AC	recipient
NZ_QRWT01000001.1 Bacteroides intestinalis strain AF19-10AC AF19-10AC	recipient
NZ_QRWV01000001.1 Collinsella sp. AF18-8 AF18-8	recipient
NZ_QRXK01000001.1 Parabacteroides distasonis strain AF18-10 AF18-10	recipient
NZ_QRXQ01000001.1 Escherichia coli strain AF17-4 AF17-4	recipient
NZ_QTWP01000001.1 Roseburia sp. AF20-18LB AF20-18LB	recipient
NZ_QTWQ01000001.1 Ruminococcus sp. AF19-4LB AF19-4LB	recipient
NZ_QTXF01000001.1 Ruminococcus sp. AF16-40 AF16-40	recipient
NZ_QTXV01000001.1 Prevotella sp. AM42-24 AM42-24	recipient
NZ_QTYA01000001.1 Ruminococcus sp. AM36-5 AM36-5	recipient
NZ_QTYF01000001.1 Ruminococcus sp. AM31-32 AM31-32	recipient
NZ_QRYD01000001.1 Phocaeicola vulgatus strain AF16-11 AF16-11	recipient
NZ_QSCZ01000001.1 Bifidobacterium pseudocatenulatum strain OF01-21AC OF01-21AC	recipient
NZ_QSDC01000001.1 Bacteroides ovatus strain OF01-19AC OF01-19AC	recipient
NZ_QSDN01000001.1 Ruminococcus sp. AM58-7XD AM58-7XD	recipient
NZ_QRYR01000001.1 Clostridium sp. AF15-17LB AF15-17LB	recipient
NZ_QRYS01000001.1 Bacteroides fragilis strain AF15-10LB AF15-10LB	recipient
NZ_QRYU01000001.1 Escherichia coli strain AF14-7LB AF14-7LB	recipient
NZ_QRYW01000001.1 Odoribacter splanchnicus strain AF14-6AC AF14-6AC	recipient
NZ_QSAS01000001.1 Collinsella sp. AF11-11 AF11-11	recipient
NZ_QSBO01000001.1 Phocaeicola vulgatus strain AF04-12 AF04-12	recipient
NZ_QSBX01000001.1 Anaerotruncus sp. AF02-27 AF02-27	recipient
NZ_QSAT01000001.1 Holdemanella biformis strain AF10-31 AF10-31	recipient
NZ_QSAU01000001.1 Streptococcus salivarius strain AF10-23 AF10-23	recipient
NZ_QSBT01000001.1 Weissella confusa strain AF03-13 AF03-13	recipient
NZ_QSOC01000001.1 Collinsella sp. TM10-22 TM10-22	recipient
NZ_QSOZ01000001.1 Bifidobacterium adolescentis strain TM06-51 TM06-51	recipient
NZ_QSPJ01000001.1 Bifidobacterium longum strain TM06-1 TM06-1	recipient
NZ_QSPQ01000001.1 Bifidobacterium bifidum strain TM05-15 TM05-15	recipient
NZ_QSFO01000001.1 Eubacterium ventriosum strain AM43-2 AM43-2	recipient
NZ_QSFT01000001.1 Phocaeicola coprophilus strain AM42-38 AM42-38	recipient
NZ_QSGQ01000001.1 Dorea formicigenerans strain AM40-15AC AM40-15AC	recipient
NZ_QSHV01000001.1 Bifidobacterium pseudocatenulatum strain AM36-2AC AM36-2AC	recipient
NZ_QSGK01000001.1 Collinsella sp. AM40-7AC AM40-7AC	recipient
NZ_QSHN01000001.1 Phocaeicola vulgatus strain AM37-2 AM37-2	recipient
NZ_QSJH01000001.1 Bifidobacterium longum strain AM30-9LB AM30-9LB	recipient
NZ_QSJX01000001.1 Phocaeicola vulgatus strain AM29-2 AM29-2	recipient
NZ_QSJL01000001.1 Parabacteroides merdae strain AM30-44 AM30-44	recipient
NZ_QSJV01000001.1 Bacteroides uniformis strain AM29-2AC AM29-2AC	recipient
NZ_QSKK01000001.1 Phocaeicola vulgatus strain AM28-1 AM28-1	recipient
NZ_QSLC01000001.1 Bacteroides thetaiotaomicron strain AM26-17LB AM26-17LB	recipient
NZ_QRJI01000001.1 Bifidobacterium bifidum strain AM18-29 AM18-29	recipient
NZ_QRHP01000001.1 Roseburia inulinivorans strain AM23-23AC AM23-23AC	recipient
NZ_QRID01000001.1 Roseburia intestinalis strain AM22-21LB AM22-21LB	recipient
NZ_QRJV01000001.1 Phocaeicola vulgatus strain AM17-30 AM17-30	recipient
NZ_QRKJ01000001.1 Collinsella sp. AM16-21 AM16-21	recipient
NZ_QRKM01000001.1 Butyricimonas virosa strain AM16-14 AM16-14	recipient
NZ_QRMR01000001.1 Bifidobacterium pseudocatenulatum strain AM08-2 AM08-2	recipient
NZ_QRMX01000001.1 Acidaminococcus sp. AM05-11 AM05-11	recipient
NZ_QRKQ01000001.1 Bacteroides intestinalis strain AM15-15 AM15-15	recipient
NZ_QRNJ01000001.1 Anaerobutyricum hallii strain AF45-14BH AF45-14BH	recipient
NZ_QUCW01000001.1 Roseburia sp. AM16-25 AM16-25	recipient
NZ_QRPK01000001.1 Amedibacillus dolichus strain AF35-6BH AF35-6BH	recipient
NZ_QRQL01000001.1 Dielma fastidiosa strain AF31-27BH AF31-27BH	recipient
NZ_QRQS01000001.1 Collinsella sp. AF31-11 AF31-11	recipient
NZ_QUEZ01000001.1 Clostridium sp. AM51-4 AM51-4	recipient
NZ_QUFH01000001.1 Clostridium sp. AF27-5AA AF27-5AA	recipient
NZ_QUFT01000001.1 Clostridium sp. AF24-2LB AF24-2LB	recipient
NZ_QUGB01000001.1 Ruminococcus sp. AF21-42 AF21-42	recipient
NZ_QUGG01000001.1 Clostridium sp. AF20-17LB AF20-17LB	recipient
NZ_QUGM01000001.1 Ruminococcus sp. AF19-29 AF19-29	recipient
NZ_QUHA01000001.1 Bacteroides sp. AF16-49 AF16-49	recipient
NZ_QUHN01000001.1 Blautia sp. AF13-16 AF13-16	recipient
NZ_QUIF01000001.1 Ruminococcus sp. AM45-2 AM45-2	recipient
NZ_QUIJ01000001.1 Butyricicoccus sp. AM42-5AC AM42-5AC	recipient
NZ_QUJJ01000001.1 Ruminococcus sp. AM28-41 AM28-41	recipient
NZ_QUKR01000001.1 Ruminococcus sp. TF06-23 TF06-23	recipient
NZ_QULF01000001.1 Clostridium sp. OM05-9 OM05-9	recipient
NZ_QUKU01000001.1 Ruminococcus sp. OM08-7 OM08-7	recipient
NZ_QUKY01000001.1 Clostridium sp. OM07-9AC OM07-9AC	recipient
NZ_QULA01000001.1 Blautia sp. OM07-19 OM07-19	recipient
NZ_QULO01000001.1 Roseburia sp. OM04-15AA OM04-15AA	recipient
NZ_QTMY01000001.1 Bacteroides sp. CF01-10NS CF01-10NS	recipient
NZ_QTMS01000001.1 Bacteroides sp. AF15-14LB AF15-14LB	recipient
NZ_QTLU01000001.1 Bacteroides sp. AF35-22 AF35-22	recipient
NZ_QTLZ01000001.1 Parabacteroides sp. AF27-14 AF27-14	recipient
NZ_QVES01000001.1 Faecalibacterium prausnitzii strain AF31-14AC AF31-14AC	donor
NZ_QVEY01000001.1 Streptococcus pasteurianus strain AF13-35 AF13-35	donor
NZ_QVFA01000001.1 Faecalibacterium prausnitzii strain AM39-7BH AM39-7BH	donor
NZ_QVHW01000001.1 Lacticaseibacillus paracasei strain AM33-2AC AM33-2AC	donor
NZ_QVFD01000001.1 Coprococcus catus strain AM28-39 AM28-39	donor
NZ_QVGH01000001.1 Coprococcus sp. AM25-15LB AM25-15LB	donor
NZ_QTLF01000001.1 Bacteroides sp. AM23-12 AM23-12	donor
NZ_QVGL01000001.1 Subdoligranulum sp. AM16-9 AM16-9	donor
NZ_QTLD01000001.1 Parabacteroides sp. AM25-14 AM25-14	donor
NZ_QTLI01000001.1 Parabacteroides sp. AM17-47 AM17-47	donor
NZ_QTUX01000001.1 Ruminococcus sp. AM09-18-1 AM09-18-1	donor
NZ_QSOL01000001.1 Blautia obeum strain TM09-13AC TM09-13AC	donor
NZ_QSPG01000001.1 Collinsella sp. TM06-3 TM06-3	donor
NZ_QSPH01000001.1 Bacteroides stercoris strain TM06-26 TM06-26	donor
NZ_QSQC01000001.1 Phocaeicola vulgatus strain TM04-10 TM04-10	donor
NZ_QSQV01000001.1 Phocaeicola vulgatus strain TF10-3 TF10-3	donor
NZ_QSQY01000001.1 Parabacteroides sp. 20_3 strain TF09-4 TF09-4	donor
NZ_QSQM01000001.1 Dorea formicigenerans strain TF12-1 TF12-1	donor
NZ_QSRD01000001.1 Prevotella disiens strain TF09-12 TF09-12	donor
NZ_QSTE01000001.1 Collinsella sp. OM08-14AT OM08-14AT	donor
NZ_QSTQ01000001.1 Collinsella sp. OM07-12 OM07-12	donor
NZ_QSSP01000001.1 Bacteroides stercoris strain TF05-14 TF05-14	donor
NZ_QSUU01000001.1 Collinsella sp. OM04-5 OM04-5	donor
NZ_QRST01000001.1 Megamonas rupellensis strain AF29-2 AF29-2	donor
NZ_QRSU01000001.1 Prevotella copri strain AF29-19 AF29-19	donor
NZ_QRTN01000001.1 Phocaeicola dorei strain AF27-18BH AF27-18BH	donor
NZ_QRTY01000001.1 Bifidobacterium longum strain AF26-10 AF26-10	donor
NZ_QRUN01000001.1 Roseburia inulinivorans strain AF24-4 AF24-4	donor
NZ_QRUV01000001.1 Bacteroides thetaiotaomicron strain AF24-19LB AF24-19LB	donor
NZ_QRUO01000001.1 Bacteroides caccae strain AF24-29LB AF24-29LB	donor
NZ_QRUQ01000001.1 Bacteroides ovatus strain AF24-28LB AF24-28LB	donor
NZ_QRVG01000001.1 Collinsella sp. AF23-2 AF23-2	donor
NZ_QRVM01000001.1 Holdemanella biformis strain AF22-10AC AF22-10AC	donor
NZ_QRVV01000001.1 Blautia obeum strain AF21-24 AF21-24	donor
NZ_QRWP01000001.1 Bacteroides clarus strain AF19-1AC AF19-1AC	donor
NZ_QRXV01000001.1 Bacteroides uniformis strain AF17-20 AF17-20	donor
NZ_QRXU01000001.1 Bifidobacterium pseudocatenulatum strain AF17-20AC AF17-20AC	donor
NZ_QTVO01000001.1 Ruminococcus sp. AF31-14BH AF31-14BH	donor
NZ_QTVT01000001.1 Ruminococcus sp. AM57-5 AM57-5	donor
NZ_QTXD01000001.1 Ruminococcus sp. AF16-50 AF16-50	donor
NZ_QTXX01000001.1 Ruminococcus sp. AM41-2AC AM41-2AC	donor
NZ_QTYG01000001.1 Ruminococcus sp. AM31-15AC AM31-15AC	donor
NZ_QTYO01000001.1 Ruminococcus sp. AM28-13 AM28-13	donor
NZ_QSCB01000001.1 Erysipelatoclostridium ramosum strain OF04-4AC OF04-4AC	donor
NZ_QSCF01000001.1 Bacteroides stercorirosoris strain OF03-9BH OF03-9BH	donor
NZ_QSDA01000001.1 Bifidobacterium pseudocatenulatum strain OF01-2 OF01-2	donor
NZ_QSDY01000001.1 Veillonella sp. AM51-8BH AM51-8BH	donor
NZ_QSEM01000001.1 Lachnospira eligens strain AM48-8 AM48-8	donor
NZ_QRZA01000001.1 Butyricimonas virosa strain AF14-49 AF14-49	donor
NZ_QRZC01000001.1 Bacteroides uniformis strain AF14-42 AF14-42	donor
NZ_QRZP01000001.1 Bacteroides uniformis strain AF14-14 AF14-14	donor
NZ_QSAA01000001.1 [Ruminococcus] gnavus strain AF13-14A AF13-14A	donor
NZ_QSAG01000001.1 Prevotella copri strain AF12-50 AF12-50	donor
NZ_QSAK01000001.1 Bifidobacterium pseudocatenulatum strain AF12-10-6.0 AF12-10-6.0	donor
NZ_QSAP01000001.1 Bifidobacterium pseudocatenulatum strain AF11-18 AF11-18	donor
NZ_QSAO01000001.1 Bifidobacterium bifidum strain AF11-25B AF11-25B	donor
NZ_QSOF01000001.1 Bacteroides uniformis strain TM10-17 TM10-17	donor
NZ_QSEU01000001.1 Eubacterium sp. AM46-8 AM46-8	donor
NZ_QSEV01000001.1 Ruminococcus bromii strain AM46-2BH AM46-2BH	donor
NZ_QSFV01000001.1 Eubacterium ventriosum strain AM42-30 AM42-30	donor
NZ_QSGO01000001.1 Bacteroides nordii strain AM40-30BH AM40-30BH	donor
NZ_QSGU01000001.1 Phocaeicola vulgatus strain AM39-30BH AM39-30BH	donor
NZ_QSGE01000001.1 Coprobacillus sp. AM42-12AC AM42-12AC	donor
NZ_QSHJ01000001.1 Bacteroides uniformis strain AM37-7 AM37-7	donor
NZ_QSJE01000001.1 Bifidobacterium longum strain AM31-13LB AM31-13LB	donor
NZ_QSIN01000001.1 Collinsella sp. AM33-4BH AM33-4BH	donor
NZ_QSKZ01000001.1 Bacteroides salyersiae strain AM26-2AC AM26-2AC	donor
NZ_QSKU01000001.1 Bacteroides stercoris strain AM27-18 AM27-18	donor
NZ_QSLB01000001.1 Parabacteroides distasonis strain AM26-22AC AM26-22AC	donor
NZ_QSLH01000001.1 Ligilactobacillus salivarius strain AM25-8 AM25-8	donor
NZ_QSIS01000001.1 Lachnospira eligens strain AM32-2AC AM32-2AC	donor
NZ_QRHH01000001.1 [Ruminococcus] gnavus strain AM25-19 AM25-19	donor
NZ_QRHR01000001.1 Eubacterium ventriosum strain AM23-22 AM23-22	donor
NZ_QRHK01000001.1 Streptococcus parasanguinis strain AM25-15 AM25-15	donor
NZ_QRHU01000001.1 Collinsella sp. AM23-17 AM23-17	donor
NZ_QRIZ01000001.1 Bifidobacterium longum strain AM20-19AC AM20-19AC	donor
NZ_QRJF01000001.1 Coprobacillus sp. AM18-4LB-d2 AM18-4LB-d2	donor
NZ_QRKU01000001.1 Bifidobacterium adolescentis strain AM14-37 AM14-37	donor
NZ_QRLW01000001.1 Bifidobacterium longum strain AM11-2 AM11-2	donor
NZ_QRMG01000001.1 Bifidobacterium longum strain AM10-15B AM10-15B	donor
NZ_QRNZ01000001.1 Bifidobacterium pseudocatenulatum strain AF41-3MH AF41-3MH	donor
NZ_QRPF01000001.1 Veillonella atypica strain AF36-15BH AF36-15BH	donor
NZ_QRPI01000001.1 Roseburia intestinalis strain AF36-10AT AF36-10AT	donor
NZ_QRPN01000001.1 Bacteroides stercoris strain AF35-20 AF35-20	donor
NZ_QRPO01000001.1 Phocaeicola vulgatus strain AF35-15AC AF35-15AC	donor
NZ_QROZ01000001.1 Collinsella sp. AF36-3AT AF36-3AT	donor
NZ_QRQC01000001.1 Collinsella sp. AF33-16 AF33-16	donor
NZ_QRQQ01000001.1 Dorea formicigenerans strain AF31-13BH AF31-13BH	donor
NZ_QUDM01000001.1 Ruminococcus sp. AF42-9BH AF42-9BH	donor
NZ_QUDP01000001.1 Clostridium sp. AF37-7 AF37-7	donor
NZ_QUEM01000001.1 Bacteroides sp. OF04-15BH OF04-15BH	donor
NZ_QUFI01000001.1 Clostridium sp. AF27-2AA AF27-2AA	donor
NZ_QUFU01000001.1 Butyricicoccus sp. AF24-19AC AF24-19AC	donor
NZ_QUFN01000001.1 Roseburia sp. AF25-15LB AF25-15LB	donor
NZ_QUGQ01000001.1 Blautia sp. AF19-1 AF19-1	donor
NZ_QUGW01000001.1 Clostridium sp. AF17-2 AF17-2	donor
NZ_QUGZ01000001.1 Coprococcus sp. AF16-5 AF16-5	donor
NZ_QUHC01000001.1 Odoribacter sp. AF15-53 AF15-53	donor
NZ_QUHO01000001.1 Coprobacillus sp. AF13-15 AF13-15	donor
NZ_QUHI01000001.1 Ruminococcus sp. AF14-5 AF14-5	donor
NZ_QUHK01000001.1 Blautia sp. AF14-40 AF14-40	donor
NZ_QUHV01000001.1 Collinsella sp. AF08-23 AF08-23	donor
NZ_QUIV01000001.1 Clostridium sp. AM33-3 AM33-3	donor
NZ_QUJS01000001.1 Clostridium sp. AM27-31LB AM27-31LB	donor
NZ_QUKA01000001.1 Butyricicoccus sp. TM10-16AC TM10-16AC	donor
NZ_QUKJ01000001.1 Clostridium sp. TF11-13AC TF11-13AC	donor
NZ_QUKS01000001.1 Clostridium sp. TF06-15AC TF06-15AC	donor
NZ_QULC01000001.1 Clostridium sp. OM07-10AC OM07-10AC	donor
NZ_QULW01000001.1 Clostridium sp. OM02-18AC OM02-18AC	donor
NZ_QTLX01000001.1 Bacteroides sp. AF32-15BH AF32-15BH	donor
NZ_QTNA01000001.1 Bacteroides sp. AM51-7 AM51-7	donor
NZ_QTMA01000001.1 Bacteroides sp. AF27-10BH AF27-10BH	donor
NZ_QTMH01000001.1 Bacteroides sp. AF20-13LB AF20-13LB	donor
NZ_QTLG01000001.1 Bacteroides sp. AM18-9 AM18-9	external
NZ_QVMA01000001.1 Bacteroides sp. AM56-10ce AM56-10ce	external
NZ_QVLU01000001.1 Eisenbergiella massiliensis strain AF26-4BH AF26-4BH	external
NZ_QSVZ01000001.1 Bacteroides thetaiotaomicron strain OF05-16BH OF05-16BH	external
NZ_QTWX01000001.1 Ruminococcus sp. AF17-24 AF17-24	external
NZ_QRYM01000001.1 Limosilactobacillus fermentum strain AF15-40LB AF15-40LB	external
NZ_QRZK01000001.1 Bacteroides thetaiotaomicron strain AF14-20 AF14-20	external
NZ_QRHX01000001.1 Megamonas funiformis strain AM23-11 AM23-11	external
NZ_QRJQ01000001.1 [Ruminococcus] gnavus strain AM17-51 AM17-51	external
NZ_QUCS01000001.1 Ruminococcus sp. AM18-15 AM18-15	external
NZ_QRQB01000001.1 Coprobacillus sp. AF33-1AC AF33-1AC	external
NZ_QRQF01000001.1 Hungatella hathewayi strain AF33-11 AF33-11	external
NZ_QUFB01000001.1 Clostridium sp. AM49-4BH AM49-4BH	external
NZ_QTLR01000001.1 Veillonella sp. AF36-20BH AF36-20BH	external
NZ_QVHO01000001.1 Ruminococcus sp. OM02-16LB OM02-16LB	external
NZ_QUSM01000011.1 Anaerofustis stercorihominis strain AM25-6 AM25-6	donor/recipient
NZ_QTUZ01000001.1 Clostridium sp. AF46-12NS AF46-12NS	donor/recipient
NZ_QSQH01000001.1 Bifidobacterium longum strain TM01-1 TM01-1	donor/recipient
NZ_QSSN01000001.1 Phocaeicola vulgatus strain TF05-18 TF05-18	donor/recipient
NZ_QSUJ01000001.1 Bacteroides caccae strain OM05-21BH OM05-21BH	donor/recipient
NZ_QSUB01000001.1 Blautia obeum strain OM06-11AA OM06-11AA	donor/recipient
NZ_QSVB01000001.1 Dorea formicigenerans strain OM03-2 OM03-2	donor/recipient
NZ_QSVM01000001.1 Escherichia coli strain OM02-28 OM02-28	donor/recipient
NZ_QRTM01000001.1 Bifidobacterium longum strain AF27-1BH AF27-1BH	donor/recipient
NZ_QRTI01000001.1 Enterocloster bolteae strain AF27-9 AF27-9	donor/recipient
NZ_QRVD01000001.1 Collinsella sp. AF23-6 AF23-6	donor/recipient
NZ_QRWB01000001.1 Bifidobacterium pseudocatenulatum strain AF20-20AC AF20-20AC	donor/recipient
NZ_QRWE01000001.1 Phocaeicola vulgatus strain AF20-10 AF20-10	donor/recipient
NZ_QRXW01000001.1 Alistipes indistinctus strain AF17-14 AF17-14	donor/recipient
NZ_QTVD01000001.1 Ruminococcus sp. AF37-3AC AF37-3AC	donor/recipient
NZ_QTXG01000001.1 Clostridium sp. AF16-25 AF16-25	donor/recipient
NZ_QTYS01000001.1 Bacteroides sp. AM25-34 AM25-34	donor/recipient
NZ_QTYY01000001.1 Ruminococcus sp. TF08-4 TF08-4	donor/recipient
NZ_QSAI01000001.1 Phocaeicola vulgatus strain AF12-25 AF12-25	donor/recipient
NZ_QSON01000001.1 Hungatella hathewayi strain TM09-12 TM09-12	donor/recipient
NZ_QSEP01000001.1 Anaerobutyricum hallii strain AM48-23BH AM48-23BH	donor/recipient
NZ_QSFE01000001.1 Collinsella sp. AM44-11 AM44-11	donor/recipient
NZ_QSHO01000001.1 Roseburia intestinalis strain AM37-1AC AM37-1AC	donor/recipient
NZ_QSFY01000001.1 Collinsella sp. AM42-18AC AM42-18AC	donor/recipient
NZ_QSGB01000001.1 Bifidobacterium bifidum strain AM42-15AC AM42-15AC	donor/recipient
NZ_QSGC01000001.1 Bifidobacterium longum strain AM42-13AT AM42-13AT	donor/recipient
NZ_QSHE01000001.1 Streptococcus lutetiensis strain AM38-16 AM38-16	donor/recipient
NZ_QSJI01000001.1 Collinsella intestinalis strain AM30-5LB AM30-5LB	donor/recipient
NZ_QSJJ01000001.1 Bacteroides uniformis strain AM30-49 AM30-49	donor/recipient
NZ_QSKA01000001.1 Dorea formicigenerans strain AM29-11 AM29-11	donor/recipient
NZ_QSIJ01000001.1 Blautia obeum strain AM34-12 AM34-12	donor/recipient
NZ_QSJO01000001.1 Olsenella sp. AM30-3LB AM30-3LB	donor/recipient
NZ_QSJQ01000001.1 Odoribacter splanchnicus strain AM30-21 AM30-21	donor/recipient
NZ_QSKF01000001.1 Blautia obeum strain AM28-23 AM28-23	donor/recipient
NZ_QSKO01000001.1 Blautia obeum strain AM27-32LB AM27-32LB	donor/recipient
NZ_QSLK01000001.1 Erysipelatoclostridium ramosum strain AM25-30 AM25-30	donor/recipient
NZ_QRLP01000001.1 Bifidobacterium adolescentis strain AM12-20 AM12-20	donor/recipient
NZ_QRML01000001.1 Phocaeicola plebeius strain AM09-36 AM09-36	donor/recipient
NZ_QRMT01000001.1 Ruminococcus sp. AM07-21 AM07-21	donor/recipient
NZ_QROE01000001.1 Blautia obeum strain AF39-4 AF39-4	donor/recipient
NZ_QROH01000001.1 Bacteroides sp. AF39-11AC AF39-11AC	donor/recipient
NZ_QUGO01000001.1 Blautia sp. AF19-13LB AF19-13LB	donor/recipient
NZ_QUHP01000001.1 Clostridium sp. AF12-28 AF12-28	donor/recipient
NZ_QUKD01000001.1 Parabacteroides sp. TM07-1AC TM07-1AC	donor/recipient
NZ_QUMC01000001.1 Butyricicoccus sp. OF10-2 OF10-2	donor/recipient
NZ_QTMI01000001.1 Coprococcus sp. AF19-8AC AF19-8AC	donor/recipient
NZ_QTMK01000001.1 Coprococcus sp. AF18-48 AF18-48	donor/recipient
NZ_QTMR01000001.1 Bacteroides sp. AF15-23LB AF15-23LB	donor/recipient
NZ_QTLP01000001.1 Parabacteroides sp. AF39-10AC AF39-10AC	donor/recipient
