# Supplementary material for: Separation of Donor and Recipient Microbial Diversity Allows Determination of Taxonomic and Functional Features of Gut Microbiota Restructuring following Fecal Transplantation
Source: mSystems. 2021 Aug 17;6(4):e00811-21. doi: 10.1128/mSystems.00811-21 (PMC8407411; doi:10.1128/mSystems.00811-21)
Supplement: TABLE S2 [file msystems.00811-21-st002.xlsx]

## Sheet: Table_S2
Summary data about the donors and recipients across datasets.
Sample_id	Subject_id	Dataset_id	Dataset_name	Status	Donor	Time	N_raw_reads	N_preproc_reads	%_of_human_reads	Bacteria	Archaea	Eukaryota	Viruses
bugkiller-11-0-0	bugkiller	VOIGT15	CONTROL	Healthy	NA	0	51132678	50017582	0.121713	100	0	0	0
bugkiller-11-2-0	bugkiller	VOIGT15	CONTROL	Healthy	NA	2	64753046	62879912	0.00131996	100	0	0	0
bugkiller-11-392-1	bugkiller	VOIGT15	CONTROL	Healthy	NA	392	57639290	55985108	0.00191833	100	0	0	0
bugkiller-11-60-0	bugkiller	VOIGT15	CONTROL	Healthy	NA	60	48619632	47556644	0.00536174	100	0	0	0
bugkiller-11-600-0	bugkiller	VOIGT15	CONTROL	Healthy	NA	600	34277320	32165380	0.000696396	100	0	0	0
bugkiller-11-7-0	bugkiller	VOIGT15	CONTROL	Healthy	NA	7	125279690	121518272	0.0683364	100	0	0	0
bugkiller-11-773-0	bugkiller	VOIGT15	CONTROL	Healthy	NA	773	72866084	70090320	0.000776135	100	0	0	0
daisy-11-0-0	daisy	VOIGT15	CONTROL	Healthy	NA	0	60683166	59075276	0.000663556	100	0	0	0
daisy-11-2-0	daisy	VOIGT15	CONTROL	Healthy	NA	2	46223098	44100192	0.00348286	100	0	0	0
daisy-11-60-0	daisy	VOIGT15	CONTROL	Healthy	NA	60	55779562	53122710	0.00274828	99.9951	0	0.0049	0
daisy-11-7-0	daisy	VOIGT15	CONTROL	Healthy	NA	7	37807898	36075598	0.0116298	100	0	0	0
DS01	DS	LEE17	CDI	Donor	NA	NA	43132762	38546012	0.212467	93.0192	6.9808	0	0
DS02	DS	LEE17	CDI	Donor	NA	NA	74987172	68636004	0.056632	87.4117	12.5882	0	0
DS03	DS	LEE17	CDI	Donor	NA	NA	54720964	50569522	0.225531	93.9174	6.08259	0	0
DS04	DS	LEE17	CDI	Donor	NA	NA	55924436	51489804	0.12298	97.1663	2.83373	0	0
FAT_006-22-0-0	FAT_006	VRIEZE12	MS	Allogenic	FAT_DON_11	0	68532046	60580250	1.6507e-05	99.4942	0.34382	0.16194	0
FAT_006-22-14-0	FAT_006	VRIEZE12	MS	Allogenic	FAT_DON_11	14	35608508	31523572	6.9789e-05	99.9947	0	0.00525	0
FAT_006-22-2-0	FAT_006	VRIEZE12	MS	Allogenic	FAT_DON_11	2	35092868	31559646	5.06976e-05	99.9718	0	0.02818	0
FAT_006-22-42-0	FAT_006	VRIEZE12	MS	Allogenic	FAT_DON_11	42	59412798	56481712	0.000177048	99.7914	0.10583	0.10276	0
FAT_006-22-84-0	FAT_006	VRIEZE12	MS	Allogenic	FAT_DON_11	84	22015866	20684152	7.73538e-05	99.3018	0.5466	0.15156	0
FAT_008-22-0-0	FAT_008	VRIEZE12	MS	Allogenic	FAT_DON_11	0	43924456	39550836	1.51703e-05	100	0	0	0
FAT_008-22-14-0	FAT_008	VRIEZE12	MS	Allogenic	FAT_DON_11	14	66139970	60059804	6.99302e-05	99.9999	0	0	0
FAT_008-22-2-0	FAT_008	VRIEZE12	MS	Allogenic	FAT_DON_11	2	60869814	57404234	4.87769e-05	100	0	0	0
FAT_008-22-42-0	FAT_008	VRIEZE12	MS	Allogenic	FAT_DON_11	42	50065454	46841132	5.97765e-05	100	0	0	0
FAT_008-22-84-0	FAT_008	VRIEZE12	MS	Allogenic	FAT_DON_11	84	38246622	33992552	5.88364e-06	100	0	0	0
FAT_012-22-0-0	FAT_012	VRIEZE12	MS	Allogenic	FAT_DON_8	0	81957888	78315838	0.00268393	99.8491	0.15088	0	0
FAT_012-22-14-0	FAT_012	VRIEZE12	MS	Allogenic	FAT_DON_8	14	86642898	82727182	0.000437581	99.631	0.36599	0.00295	0
FAT_012-22-2-0	FAT_012	VRIEZE12	MS	Allogenic	FAT_DON_8	2	60871360	54666386	0.000662194	96.7255	3.26941	0.00509	0
FAT_012-22-42-0	FAT_012	VRIEZE12	MS	Allogenic	FAT_DON_8	42	52698196	49957838	0.000224189	99.7976	0.20246	0	0
FAT_012-22-84-0	FAT_012	VRIEZE12	MS	Allogenic	FAT_DON_8	84	51865662	47367198	0.000160448	99.976	0.02404	0	0
FAT_015-22-0-0	FAT_015	VRIEZE12	MS	Allogenic	FAT_DON_11	0	64857216	62047988	0.0029299	99.9987	0.00126	0	0
FAT_015-22-14-0	FAT_015	VRIEZE12	MS	Allogenic	FAT_DON_11	14	48161262	43611288	0.000330189	99.9793	0.02072	0	0
FAT_015-22-2-0	FAT_015	VRIEZE12	MS	Allogenic	FAT_DON_11	2	73080990	69547774	0.00016104	100	0	0	0
FAT_015-22-42-0	FAT_015	VRIEZE12	MS	Allogenic	FAT_DON_11	42	79774338	74726898	9.09979e-05	99.7545	0.24557	0	0
FAT_015-22-84-0	FAT_015	VRIEZE12	MS	Allogenic	FAT_DON_11	84	46153918	43185338	0.000282502	99.743	0.25707	0	0
FAT_020-22-0-0	FAT_020	VRIEZE12	MS	Allogenic	FAT_DON_19	0	56216746	52970882	5.28592e-05	100	0	0	0
FAT_020-22-14-0	FAT_020	VRIEZE12	MS	Allogenic	FAT_DON_19	14	79259040	75000968	0.000133331	100	0	0	0
FAT_020-22-2-0	FAT_020	VRIEZE12	MS	Allogenic	FAT_DON_19	2	40032410	35830116	6.69827e-05	100	0	0	0
FAT_020-22-42-0	FAT_020	VRIEZE12	MS	Allogenic	FAT_DON_19	42	20160354	17665070	0	100	0	0	0
FAT_020-22-84-0	FAT_020	VRIEZE12	MS	Allogenic	FAT_DON_19	84	95596182	91372134	0.000151031	100	0	0	0
FAT_DON_11-22-0-4	FAT_DON_11	VRIEZE12	MS	Donor	NA	NA	47279990	45160198	0.000150575	100	0	0	0
FAT_DON_11-22-0-5	FAT_DON_11	VRIEZE12	MS	Donor	NA	NA	64103388	61298550	4.56781e-05	100	0	0	0
FAT_DON_11-22-0-6	FAT_DON_11	VRIEZE12	MS	Donor	NA	NA	51051926	48622066	9.46072e-05	100	0	0	0
FAT_DON_11-22-pooled	FAT_DON_11	VRIEZE12	MS	Donor	NA	NA	162435304	155080814	9.15651e-05	100	0	0	0
FAT_DON_19-22-0-0	FAT_DON_19	VRIEZE12	MS	Donor	NA	NA	57130188	51589986	1.93836e-05	100	0	0	0
FAT_DON_8-22-0-0	FAT_DON_8	VRIEZE12	MS	Donor	NA	NA	62050356	58605600	5.11896e-05	98.6817	1.31831	0	0
peacemaker-11-0-0	peacemaker	VOIGT15	CONTROL	Healthy	NA	0	138556286	133913652	0.00786266	99.9821	0	0.01791	0
peacemaker-11-2-0	peacemaker	VOIGT15	CONTROL	Healthy	NA	2	105268412	102770420	0.000356132	100	0	0	0
peacemaker-11-392-1	peacemaker	VOIGT15	CONTROL	Healthy	NA	392	62292026	59548476	0.000785908	100	0	0	0
peacemaker-11-60-0	peacemaker	VOIGT15	CONTROL	Healthy	NA	60	82640218	79669514	0.00635083	99.9936	0	0.00644	0
peacemaker-11-600-0	peacemaker	VOIGT15	CONTROL	Healthy	NA	600	54215102	52950076	2.644e-05	99.9745	0	0.02549	0
peacemaker-11-7-0	peacemaker	VOIGT15	CONTROL	Healthy	NA	7	137795942	130668014	0.00414468	100	0	0	0
peacemaker-11-773-0	peacemaker	VOIGT15	CONTROL	Healthy	NA	773	84879622	81470814	0.00104822	100	0	0	0
R01_Pre	R01	LEE17	CDI	Allogenic	DS01	0	75989730	65191334	0.0825379	100	0	0	0
R01_W4	R01	LEE17	CDI	Allogenic	DS01	28	48845724	45546544	0.00553689	96.645	3.35496	0	0
R01_W8	R01	LEE17	CDI	Allogenic	DS01	56	48213880	45407844	0.0104156	98.8411	1.15882	0	0
R02_Pre	R02	LEE17	CDI	Allogenic	DS04	0	38100672	6806446	78.7317	100	0	0	0
R02_W4	R02	LEE17	CDI	Allogenic	DS04	28	60243968	52809444	0.0853701	100	0	0	0
R02_W8	R02	LEE17	CDI	Allogenic	DS04	56	72059190	64731658	4.39357	100	0	0	0
scavenger-11-0-0	scavenger	VOIGT15	CONTROL	Healthy	NA	0	120052554	115509584	0.000708161	100	0	0	0
scavenger-11-2-0	scavenger	VOIGT15	CONTROL	Healthy	NA	2	13704064	13272064	0.00928179	100	0	0	0
scavenger-11-392-0	scavenger	VOIGT15	CONTROL	Healthy	NA	392	38196722	36956886	0.000259761	100	0	0	0
scavenger-11-60-0	scavenger	VOIGT15	CONTROL	Healthy	NA	60	115830052	113991086	0.000159661	100	0	0	0
scavenger-11-7-0	scavenger	VOIGT15	CONTROL	Healthy	NA	7	167989212	160416914	0.00257822	100	0	0	0
SPB_T21	V1	SPB18	HEALTHY	Allogenic	SPB_T43	0	33677688	19624936	0.00648113	100	0	0	0
SPB_T23	V1	SPB18	HEALTHY	Allogenic	SPB_T43	5	25527170	24865600	0.0636217	100	0	0	0
SPB_T25	V1	SPB18	HEALTHY	Allogenic	SPB_T43	30	22038672	13311368	0.0112523	98.0393	1.9607	0	0
SPB_T27	V1	SPB18	HEALTHY	Allogenic	SPB_T43	45	23291320	22643010	0.11331	100	0	0	0
SPB_T29	V1	SPB18	HEALTHY	Allogenic	SPB_T43	75	20560596	11210004	0.0301247	99.8196	0.18034	0	0
SPB_T30	V1	SPB18	HEALTHY	Allogenic	SPB_T43	300	19196886	9337244	0.00674672	99.7996	0.20033	0	0
SPB_T31	V2	SPB18	HEALTHY	Allogenic	SPB_T43	0	21848904	7803482	0.00345987	100	0	0	0
SPB_T33	V2	SPB18	HEALTHY	Allogenic	SPB_T43	5	24799074	24147358	0.0171418	100	0	0	0
SPB_T35	V2	SPB18	HEALTHY	Allogenic	SPB_T43	30	22037026	11061426	0.0271139	99.9729	0.02714	0	0
SPB_T36	V2	SPB18	HEALTHY	Allogenic	SPB_T43	300	18729928	8025686	0.0586273	100	0	0	0
SPB_T37	V3	SPB18	HEALTHY	Allogenic	SPB_T43	0	26932532	13785998	0.0229311	100	0	0	0
SPB_T39	V3	SPB18	HEALTHY	Allogenic	SPB_T43	5	24657072	23525858	2.21833	99.9999	0	0	0
SPB_T41	V3	SPB18	HEALTHY	Allogenic	SPB_T43	30	26725410	15307004	0.0146839	99.9908	0.00921	0	0
SPB_T42	V3	SPB18	HEALTHY	Allogenic	SPB_T43	300	20428504	12514654	0.0263781	99.9177	0.08237	0	0
SPB_T43	Donor	SPB18	HEALTHY	Donor	NA	0	22397374	12926698	0.0215322	99.8763	0.1237	0	0
SPB_T44	Donor	SPB18	HEALTHY	Donor	NA	385	24044408	10959678	0.0108021	99.2647	0.73534	0	0
SPB_T45	Donor	SPB18	HEALTHY	Donor	NA	193	19199628	9811444	0.435119	100	0	0	0
tigress-11-0-0	tigress	VOIGT15	CONTROL	Healthy	NA	0	66087838	62505388	0.00054075	100	0	0	0
tigress-11-2-0	tigress	VOIGT15	CONTROL	Healthy	NA	2	23863232	22908420	0.000323024	99.988	0.01197	0	0
tigress-11-60-0	tigress	VOIGT15	CONTROL	Healthy	NA	60	54642784	51827334	0.000706186	100	0	0	0
tigress-11-7-0	tigress	VOIGT15	CONTROL	Healthy	NA	7	53363144	52140422	0.00034522	100	0	0	0
